# Supplementary material for: Wheat genotypes with higher yield sensitivity to drought overproduced proline and lost minor biomass under severer water stress
Source: Front Plant Sci. 2022 Nov 29;13:1035038. doi: 10.3389/fpls.2022.1035038 (PMC9756133; doi:10.3389/fpls.2022.1035038)
Supplement: Supplementary Table 1 — All metabolite profiles in the four wheat genotypes under well-watered condition and water stress condition. [file DataSheet_1.xls]

## Sheet: All metabolite profiles
																WS-908216			WS-Jinmai 47			DS-Lankaoaizao 8			DS-Zhengmai 9023			WW-908216			WW-Jinmai 47			WW-Lankaoaizao 8			WW-Zhengmai 9023
Index	Ion mode	Q1 (Da)	Q3 (Da)	Molecular Weight (Da)	Formula	Ionization model	KEGG ID	Compounds	Class I	Class II	CAS	Level	mix01	mix02	mix03	D91	D92	D93	DJ1	DJ2	DJ3	DL1	DL2	DL3	DZ1	DZ2	DZ3	W91	W92	W93	WJ1	WJ2	WJ3	WL1	WL2	WL3	WZ1	WZ2	WZ3
pme3005	Positive	74.05	46.2	73.053	C3H7NO	[M+H]+	C03134	N,N-Dimethylformamide	Others	Others	1968-12-2	B	74894	99429	73543	87625	85429	86142	74033	104800	65589	73457	77084	50704	101640	92837	83527	82330	65250	96738	83331	57885	77164	74910	64951	72012	65022	73047	80876
pmb0782	Positive	86.1	69.2	85.089	C5H11N	[M+H]+	C01746	Piperidine	Alkaloids	Alkaloids	110-89-4	B	11437000	10925000	10915000	17560000	16097000	15010000	11831000	9684100	13381000	14488000	17317000	12840000	11696000	11880000	12396000	7406800	8467300	8025000	6452600	4851300	6859400	5155400	6344300	6397400	5335600	7070400	6423700
pme2292	Positive	89.11	72.08	88.1	C4H12N2	[M+H]+	C00134	Putrescine	Alkaloids	Phenolamine	110-60-1	A	925050	672210	861860	1471100	1487700	835360	2028900	529640	1510100	782440	844930	811670	1119800	1677700	1301100	207990	505360	266080	481010	233380	469630	427270	632600	453250	819890	659560	598140
ML10198895	Negative	88.04	88.04	89.048	C3H7NO2	[M-H]-	C00213	N-Methylglycine	Amino acids and derivatives	Amino acids and derivatives	107-97-1	B	14629	9159.8	8948.9	7559.9	15737	5107.4	10283	7814.5	5123.3	2141.2	3762.8	3483.2	5108.4	4000.5	9098.8	6693.8	11906	6764.5	12518	17205	19700	13127	22242	12581	10631	12245	13347
pme2601	Negative	89	59	90.032	C3H6O3	[M-H]-	C01013	3-Hydroxypropanoic acid	Organic acids	Organic acids	503-66-2	B	57599	73840	81110	91181	89363	113460	106840	78798	75716	115870	90003	133460	93884	80493	92170	47397	60911	57445	60364	48152	70329	67411	50242	53980	66955	73543	61988
Lmqp000873	Positive	101.02	55.02	100.018	C4H4O3	[M+H]+	C19524	Succinic anhydride	Organic acids	Organic acids	108-30-5	B	310180	229410	264290	309650	255130	315160	282890	278920	318470	249600	243190	249580	343520	270430	257000	237320	307920	257430	220310	202760	269690	215600	171870	227440	243110	275440	219580
mws4052	Positive	102.05	56.05	101.048	C4H7NO2	[M+H]+	C01234	1-Aminocyclopropane-1-carboxylic acid	Organic acids	Organic acids	22059-21-8	B	43969	41896	27761	96244	133740	41743	44552	11918	64279	25457	78046	35546	8156.5	30689	43897	32141	43237	23997	23972	18183	41077	7762.1	29745	37544	12208	16363	14379
pme3017	Positive	104.07	58	103.063	C4H9NO2	[M+H]+	C03665	2-Aminoisobutyric acid	Amino acids and derivatives	Amino acids and derivatives	62-57-7	B	1779200	1767700	1775000	2195000	2699000	1883700	1842500	1896400	2220500	1976700	2383600	1768300	1682000	1783900	1821200	1428600	1536000	1449800	1328700	1791300	1411500	1249100	1443200	1337900	1246700	1374700	1336300
pme3033	Positive	104.07	86	103.063	C4H9NO2	[M+H]+	C01026	N,N-Dimethylglycine	Amino acids and derivatives	Amino acids and derivatives	1118-68-9	B	10640000	10179000	10367000	12356000	11959000	8500000	10740000	10715000	10231000	6481000	7601500	5982500	5631100	6765100	7355000	13217000	13535000	12510000	12986000	14359000	14713000	10814000	12198000	11469000	12979000	11990000	12338000
pme3011	Positive	104.07	68.8	103.063	C4H9NO2	[M+H]+	C00334	γ-Aminobutyric acid	Organic acids	Organic acids	56-12-2	B	14710000	14669000	14054000	19404000	17095000	12845000	16058000	15809000	15031000	9463100	11271000	8342700	8149400	9132100	9850800	18177000	19417000	16964000	18536000	19622000	20814000	15471000	16579000	15330000	17686000	16824000	17171000
pmb0484	Positive	104.1	60.1	103.091	C5H13NO	[M+H]+	C00114	Choline	Alkaloids	Alkaloids	62-49-7	B	11390000	11012000	10108000	10948000	12454000	13521000	10055000	15819000	12252000	12193000	11112000	10624000	10036000	10149000	10471000	9504900	9848900	9027800	10584000	14561000	8618700	9111300	9088900	7991100	9112000	7877100	8717500
ML10172161	Negative	103	59.01	104.011	C3H4O4	[M-H]-	C00168	Hydroxypyruvic acid*	Organic acids	Organic acids	1113-60-6	A	154480	145820	153170	187490	198640	133370	180610	166820	160120	152410	132770	120800	152660	156410	176790	176290	170710	161490	128190	190000	140030	140450	161100	142350	184860	143950	146710
Lmbn000193	Negative	103	59.01	104.011	C3H4O4	[M-H]-	C01146	Tartronate semialdehyde*	Organic acids	Organic acids	2480-77-5	B	160920	147430	141280	220760	200170	171300	208430	170620	185350	176000	170150	132040	215090	193330	204730	185860	159180	149890	149980	190480	130020	156810	194530	126870	193500	133840	153600
mws0576	Negative	103.04	59.1	104.047	C4H8O3	[M-H]-	C01089	3-Hydroxybutyric acid	Organic acids	Organic acids	300-85-6	B	645990	578590	605970	604080	710240	634710	619300	730250	543180	523740	545290	527300	765540	710270	621080	554390	592550	582290	529980	495060	501190	537870	513520	532500	630700	670170	642290
pme1975	Negative	103	59	104.06	C3H4O4	[M-H]-	C00383	Malonic acid	Organic acids	Organic acids	141-82-2	B	755890	808240	869240	844690	965470	835950	830960	1023200	759520	760690	657810	742530	976800	899400	844010	672480	854400	744820	695270	670220	708840	738320	716840	725820	803300	870640	759490
pme0010	Positive	106	60	105.043	C3H7NO3	[M+H]+	C00065	L-Serine	Amino acids and derivatives	Amino acids and derivatives	56-45-1	B	364200	260600	309070	377540	414410	315510	308850	128330	320650	184600	303130	229220	236800	234620	228610	322460	493010	338310	174820	125770	432080	206060	599040	464880	311630	331750	328980
mws1599	Positive	109.08	92	108.063	C6H8N2	[M+H]+	C17926	2-Picolylamine	Alkaloids	Pyridine alkaloids	3731-51-9	B	18266	27915	18228	25830	18794	21676	22964	27002	30980	13560	10637	14101	6976.3	20710	15565	16336	31313	17594	27635	30687	36480	9125.7	12584	10525	10861	9693.2	12473
mws0601	Negative	110.02	66	111.032	C5H5NO2	[M-H]-	C05942	Pyrrole-2-carboxylic acid	Organic acids	Organic acids	634-97-9	B	43019	34965	34532	38546	54391	45673	35203	40000	31417	64763	61442	60723	36464	40913	36575	24627	31824	24972	27391	29362	38021	43043	43248	34121	36284	36536	39207
mws0255	Positive	112.05	95	111.043	C4H5N3O	[M+H]+	C00380	Cytosine	Nucleotides and derivatives	Nucleotides and derivatives	71-30-7	A	2883800	2997300	2854000	1941200	1326200	2144400	2180100	4027500	2423000	2945000	2507400	3121100	4855900	2347400	2311800	2172000	1918900	2171300	3179200	5228300	1683600	3950300	2967900	3220300	3053300	3309000	4185900
pme2122	Positive	112.09	95	111.08	C5H9N3	[M+H]+	C00388	Histamine	Amino acids and derivatives	Amino acids and derivatives	51-45-6	B	2154600	2085600	2049300	1295900	875040	1502100	1501000	2831200	1823400	2110200	1810100	2194600	3216600	1715900	1789800	1488200	1495900	1611900	2296700	3836000	1247000	2644000	2284500	2319800	2149700	2444600	3264200
pme0257	Negative	111.02	80	112.027	C4H4N2O2	[M-H]-	C00106	Uracil	Nucleotides and derivatives	Nucleotides and derivatives	66-22-8	B	246370	214250	203400	185400	173290	180910	207940	207180	181660	220140	153700	184700	204920	174820	197510	263720	213000	236800	243340	247780	198030	284520	311620	239720	297180	229760	230930
pme0006	Positive	116.07	70.1	115.063	C5H9NO2	[M+H]+	C00148	L-Proline	Amino acids and derivatives	Amino acids and derivatives	147-85-3	A	2573600	2929000	2765500	2551500	3577300	3381900	2682600	2262600	2398900	6157000	7099200	5865100	4482100	4219300	3620500	366600	326090	363710	289750	209180	320390	236120	242620	273220	303930	333200	235050
mws0376	Negative	115	71	116.011	C4H4O4	[M-H]-	C00122	Fumaric acid	Organic acids	Organic acids	110-17-8	B	424050	520310	486170	498430	1083100	474510	556730	170710	379710	219630	474640	381330	344280	498440	758060	1624200	583910	707230	404290	449310	488340	575880	695190	591260	620490	570310	477300
pme0275	Negative	115.05	97	116.047	C5H8O3	[M]-	-	4-Oxopentanoic Acid	Organic acids	Organic acids	123-76-2	B	8691.9	8495.9	9906.7	11172	5986	12104	9782	7437.5	11667	7719.4	11734	8210.3	11124	7649.7	9311	7199.1	9016.9	10384	9004.7	12899	10749	10101	11397	7121.9	10363	4511.5	9642.3
mws0823	Negative	115.04	71	116.047	C5H8O3	[M-H]-	C00141	3-Methyl-2-Oxobutanoic acid	Organic acids	Organic acids	759-05-7	B	70532	57751	68756	69093	50529	68564	67156	76870	70937	82937	58737	43631	62389	69191	80573	66060	64309	57074	64262	70106	68998	59761	56917	52134	68928	40878	74866
pme3193	Negative	116.04	74	117.043	C4H7NO3	[M-H]-	-	N-Acetyl-L-glycine	Amino acids and derivatives	Amino acids and derivatives	543-24-8	B	24563	16765	22831	27193	18185	18360	24027	21378	11782	19618	21009	18126	20479	20078	24170	8635.2	12894	11948	9629.5	11665	16392	22907	27068	23246	21328	23653	16221
pme0066	Negative	116.1	74	117.054	C3H7N3O2	[M-H]-	C00581	Guanidinoacetate	Amino acids and derivatives	Amino acids and derivatives	352-97-6	B	45852	49993	43456	61843	54000	46881	70363	53268	38032	36121	59435	42183	40504	51616	59519	38484	44476	31353	29483	33495	51160	54131	78271	62894	71537	50657	43978
pmb1096	Positive	118.07	91	117.058	C8H7N	[M+H]+	C00463	Indole	Alkaloids	Plumerane	120-72-9	A	1344400	1211800	1159600	1518500	1035900	836420	1632900	1194300	1063900	1127700	1143000	1054200	671750	768400	687680	2112600	2348700	1569200	845790	375800	733370	390050	658000	845450	813130	1851600	1600000
mws0256	Positive	118.09	72.1	117.079	C5H11NO2	[M+H]+	C00183	L-Valine	Amino acids and derivatives	Amino acids and derivatives	72-18-4	B	11486000	11747000	10753000	18081000	17151000	15103000	12564000	10086000	13467000	14298000	18117000	12816000	11152000	10584000	12475000	8434300	9695400	9110000	6293500	6104600	7858500	6745100	8091500	7990300	6026400	8307500	8058200
mws0191	Positive	118.09	59	117.079	C5H11NO2	[M+H]+	C00719	Betaine	Alkaloids	Alkaloids	107-43-7	A	15242000	16944000	16200000	19448000	18540000	17826000	16795000	13465000	15582000	17677000	19355000	18373000	17518000	17716000	17701000	13725000	14124000	14137000	11713000	11289000	12925000	13134000	15077000	15949000	13177000	14006000	12841000
pme0120	Positive	118.09	101	117.079	C5H11NO2	[M+H]+	C00431	5-Aminovaleric acid	Amino acids and derivatives	Amino acids and derivatives	660-88-8	B	112310	134830	119170	162330	173300	118490	166300	146090	102920	94968	130180	78139	84742	99440	93062	133530	165610	137810	92473	156050	151090	84348	126320	129690	97518	112590	119440
mws0192	Negative	117.02	73	118.027	C4H6O4	[M-H]-	C00042	Succinic acid*	Organic acids	Organic acids	110-15-6	A	39439000	46509000	47654000	60903000	70408000	56329000	40669000	46625000	61082000	41955000	49694000	50356000	57479000	59864000	41372000	37629000	43000000	43270000	32538000	30549000	33245000	24934000	25430000	27590000	30612000	32275000	36042000
mws0470	Negative	117.02	73	118.027	C4H6O4	[M-H]-	C02170	Methylmalonic acid*	Organic acids	Organic acids	516-05-2	A	42389000	49151000	49605000	65379000	72447000	59343000	44570000	48987000	64348000	45228000	51881000	54012000	61333000	62402000	43273000	39706000	44518000	45664000	35105000	32169000	35905000	26091000	27580000	29409000	34205000	34510000	38085000
mws0147	Negative	117.06	59	118.063	C5H10O3	[M-H]-	C20827	β-Hydroxyisovaleric acid	Organic acids	Organic acids	625-08-1	B	274980	297810	295410	452820	647620	425970	240130	266580	337970	580980	816020	554050	412160	441460	410740	76161	91409	83833	107930	101430	82405	97830	121330	113160	102870	107930	130250
pme3096	Negative	118	74	119.022	C3H5NO4	[M-H]-	C00872	Aminomalonic acid	Organic acids	Organic acids	1068-84-4	B	1720600	1953300	1973100	2790900	3061500	2426400	1761800	1890100	2690800	1823800	2131300	2190500	2546300	2523500	1748300	1602700	1813700	1852300	1397700	1247300	1342400	1085300	1054600	1188300	1325500	1356900	1586600
mws0671	Positive	120.07	74.1	119.058	C4H9NO3	[M+H]+	C00263	L-Homoserine*	Organic acids	Organic acids	672-15-1	B	1764300	1729400	1747400	2075100	1803200	1623500	1803800	1327700	1861600	1222700	1534000	1172100	1617100	1433400	1659900	2192100	2161900	2085100	1807500	1505300	2399500	2070900	2276600	2327400	2683700	2952500	2085000
mws0230	Positive	120.07	74	119.058	C4H9NO3	[M+H]+	C00188	L-Threonine*	Amino acids and derivatives	Amino acids and derivatives	72-19-5	B	2161700	2224600	2044500	2427200	1950500	2132800	2362900	1309800	2171300	1278600	1902500	1577500	1695300	1724000	1560900	2103100	2676300	2022900	2163700	1880300	2326600	2019000	2529500	2492200	3113500	3249100	2621100
pmp001287	Positive	120.08	103.05	119.073	C8H9N	[M+H]+	-	N-Benzylmethylene isomethylamine	Alkaloids	Alkaloids	-	A	25674000	24747000	24826000	39507000	39105000	29477000	24051000	22257000	27418000	26403000	38233000	24076000	17945000	23940000	26424000	22383000	22783000	22436000	18828000	14130000	20944000	16646000	16969000	17603000	18807000	21329000	22826000
pma0134	Positive	121.04	93.06	120.042	C4H8O4	[M+H]+	C06463	D-(-)-Threose	Others	Saccharides and Alcohols	95-43-2	B	46832	35569	30895	52899	40688	37429	34597	38317	34203	37930	58356	34830	18745	13348	24589	31235	38835	36029	36684	52101	51840	50244	39835	59180	15324	26354	21932
Lmbn002644	Negative	119.05	93.03	120.058	C8H8O	[M-H]-	C06758	4-Methylbenzaldehyde	Others	Others	104-87-0	B	65883	91656	85418	81750	125530	54432	67287	113900	58908	65056	72194	58352	72744	57765	47475	48618	136190	86269	27801	61542	40355	44490	80974	75279	41974	58715	71615
pmb0069	Positive	122	105	121.053	C7H7NO	[M+H]+	C09815	Benzamide	Phenolic acids	Phenolic acids	55-21-0	B	398160	360190	337260	444400	390530	385500	363780	435910	321780	430620	597230	520670	274320	465280	621020	262550	294520	289450	176500	290030	211590	423490	443920	490570	266590	292290	350660
mws0491	Positive	122.1	105	121.089	C8H11N	[M+H]+	C05332	Phenethylamine	Others	Others	64-04-0	B	1414000	1384900	1269500	1477100	1364700	1397200	1364100	1569900	1076300	1815200	2142500	1844000	1131600	1958100	2017800	913800	979040	1061600	601550	1021800	802510	1514700	1481200	1947300	1031100	1077900	1384600
mws0628	Negative	121.03	92	122.037	C7H6O2	[M-H]-	C00633	4-Hydroxybenzaldehyde	Phenolic acids	Phenolic acids	123-08-0	A	721130	776030	756100	1017800	845710	987800	1208600	984270	1056400	946000	942360	868630	879840	589700	648390	713880	765460	687840	513200	430940	503110	387280	482180	544760	731230	766600	759270
mws0133	Positive	123.06	79.9	122.048	C6H6N2O	[M+H]+	C00153	Nicotinamide	Others	Vitamin	98-92-0	A	2422700	2437300	2590300	3220600	2525400	4367600	3496700	3020600	4160400	1963300	1917400	2029400	2641900	1020900	746840	1977700	1191000	1351100	4322400	5356900	2339900	2555500	1105100	1438100	2045300	1661700	1687200
pme2134	Negative	121	59	122.058	C4H10O4	[M-H]-	C16884	D-Threitol	Others	Saccharides and Alcohols	2418-52-2	B	327260	316540	341420	315650	257620	235070	364410	261790	247270	344970	271950	229580	318060	305070	338250	404410	288880	263310	302270	405170	315740	298780	390800	301910	370100	270810	331470
ML10179289	Positive	105.07	77.04	122.073	C8H10O	[M+H-H2O]+	C05853	2-Phenylethanol	Phenolic acids	Phenolic acids	60-12-8	A	184960	210750	221650	246820	217280	225990	216250	248830	176470	274410	327270	341440	202010	295120	338740	140610	185310	196150	89957	193650	127550	249940	247520	302740	168640	188610	219580
pme1216	Negative	122.03	78	123.032	C6H5NO2	[M-H]-	C10164	2-Picolinic acid*	Organic acids	Organic acids	98-98-6	B	2718500	2817500	2889900	3405700	3296900	2979200	2409400	2424400	1940800	2454800	2994600	2909000	2500900	3742300	3475300	2189500	2810300	2917200	2145600	1996000	3286100	2132400	2611200	2572000	2749500	2418600	1867200
pme0490	Positive	124.04	78	123.032	C6H5NO2	[M+H]+	C00253	Nicotinic acid (Vitamin B3)*	Others	Vitamin	59-67-6	A	2484300	2423900	2345100	2088400	1605600	1840200	1843600	2671900	1610100	2025900	1618900	1775900	2237500	2466500	2592600	3026500	2907000	3423100	3320400	2794300	3818700	3100600	3350500	3103800	3530800	2989900	2680300
Lmbp000668	Positive	124.04	78.03	123.032	C6H5NO2	[M+H]+	C07446	Isonicotinic acid	Organic acids	Organic acids	55-22-1	A	2482700	2496700	2215800	1924300	1616800	1804800	1814000	2365500	1455500	1957900	1440500	1817700	2389600	2518200	2502000	2978500	2956800	3115100	3637300	2781800	3826800	3369800	3371000	3121900	3530100	2860300	2472400
HJN025	Negative	123.04	122.04	124.052	C7H8O2	[M-H]-	C17467	4-Hydroxybenzyl Alcohol	Phenolic acids	Phenolic acids	623-05-2	B	9153	9085.2	9910.7	8673.7	6505.6	9187.2	9161.9	9959.6	6955.9	11288	10997	11456	7993.5	11063	11785	5175.9	8077.2	10178	9147.4	19073	16840	8798.1	9198.7	8710.6	7580.7	15141	14403
pmb0302	Positive	126.1	96	125.024	C2H8NO3P	[M+H]+	C03557	2-Aminoethylphosphonate	Lipids	Glycerol ester	2041-14-7	B	50902	44444	34306	41509	53390	57406	58534	37492	59121	36918	39462	39716	43338	50250	36774	61113	48508	45160	41425	31216	61298	26764	47125	33731	51944	59277	41358
mws0572	Positive	126.07	109	125.059	C5H7N3O	[M+H]+	C02376	5-Methylcytosine	Nucleotides and derivatives	Nucleotides and derivatives	554-01-8	A	1671700	1578200	1557900	1466100	873080	1251500	1305200	2456000	1364800	1785600	1829300	1853500	2796700	1590100	1742200	1156100	1115800	1112400	1474100	1693200	838270	1725700	1582500	1998500	1554100	2023800	2516600
Zmgn000216	Negative	125	78.96	126.008	C2H7O4P	[M-H]-	C06451	2-Hydroxyethylphosphonic acid	Organic acids	Organic acids	22987-21-9	B	25787	24726	23617	17339	13500	17884	18629	9996	21695	27991	21754	22568	18685	25437	31051	45755	36972	38173	30155	20390	20688	49261	58862	41426	34149	25738	19566
mws0025	Negative	125.02	79.02	126.032	C6H6O3	[M-H]-	C01108	Pyrogallol*	Phenolic acids	Phenolic acids	87-66-1	B	10244	15136	10478	6282.5	3694.8	12511	11084	42577	8707.8	20122	10763	16198	16473	13304	14761	6499.2	8594.1	11089	17594	31860	12886	7552.4	8869.2	6471.2	7541.8	7440.7	14344
NK10264324	Positive	127.04	81.03	126.032	C6H6O3	[M+H]+	C02183	1,3,5-Benzenetriol*	Phenolic acids	Phenolic acids	108-73-6	B	151160	148300	169750	9	52667	139110	206730	9	46369	131770	103870	204010	120560	94755	125470	140770	267700	192650	222000	115080	258710	199840	306190	238100	240970	184440	220110
pmp001086	Positive	127.04	97	126.032	C6H6O3	[M+H]+	C11101	5-Hydroxymethylfurfural	Phenolic acids	Phenolic acids	67-47-0	B	71184	80609	95287	57058	63203	88213	139840	63674	81469	52599	49866	45040	150620	100920	69799	81545	55910	83126	189160	98505	101840	166430	95147	107850	87494	128130	59070
mws0251	Positive	127.05	110	126.043	C5H6N2O2	[M+H]+	C00178	Thymine	Nucleotides and derivatives	Nucleotides and derivatives	65-71-4	A	66972	64837	69554	49234	80560	110480	85098	42372	43948	41839	75798	73184	50742	55324	56507	67484	79919	76345	62282	65916	105580	46143	79339	54950	58069	48973	56716
mws0263	Negative	128.04	82.03	129.043	C5H7NO3	[M-H]-	C01879	5-Oxo-L-Proline	Amino acids and derivatives	Amino acids and derivatives	98-79-3	B	94544	47628	59432	87805	63755	33642	78012	23114	20017	34011	28820	35475	50782	44936	77590	45149	80417	49680	28019	62306	65098	42205	109450	68963	116590	83381	78541
Lmbn000612	Negative	128.04	82.03	129.043	C5H7NO3	[M-H]-	C04282	1-Pyrroline-4-hydroxy-2-carboxylic acid	Organic acids	Organic acids	9054-77-7	B	10273	10833	9476.9	11024	9793.2	8338.6	10956	5891.6	4870.1	3875.3	7387.9	5819.8	7459.6	8873.5	15016	5734.9	16944	4986.7	5630	7231.6	12735	7925.4	12988	18171	15488	20016	16317
Rfmb319	Positive	130.09	84.08	129.079	C6H11NO2	[M+H]+	C00408	Pipecolic acid*	Amino acids and derivatives	Amino acids and derivatives	4043-87-2	B	19127000	21674000	20002000	21235000	35544000	18212000	19447000	15159000	12417000	8706300	18088000	8655100	14548000	26890000	29943000	18638000	21294000	18651000	16329000	22975000	21248000	14082000	15674000	16520000	20705000	24938000	26289000
ML10181668	Positive	130.09	84.08	129.079	C6H11NO2	[M+H]+	C03969	Cycloleucine*	Amino acids and derivatives	Amino acids and derivatives	52-52-8	A	1205300	1204400	1103600	1298500	2213800	1077600	1065800	844730	699670	514640	877990	579270	919510	1509500	1873700	1078900	1387100	1054300	871510	1371000	1428200	948020	1100800	1111200	1335100	1603400	1767800
Zmgn000217	Negative	129.02	85.03	130.027	C5H6O4	[M-H]-	C00490	Methylenesuccinic acid	Organic acids	Organic acids	97-65-4	A	7634500	8271100	8539800	6475500	7287200	5614300	6402200	12058000	6890000	7181000	6445600	6303600	5650700	6294100	6386900	8508700	8587000	8616900	8377300	10799000	8455100	8295500	6771400	8306800	7402900	8207100	9649600
mws0425	Negative	129.02	85	130.027	C5H6O4	[M-H]-	C02226	Citraconic acid	Organic acids	Organic acids	498-23-7	B	4614800	3521800	5597300	3541500	2673900	7036400	6471000	3816500	6718100	5279200	2496500	7358000	3017100	3118100	4894100	7893400	2746700	8679400	4220600	6269800	2693500	7963300	3309700	2939700	4820400	2842300	8812700
Lmbn001718	Negative	129.06	57.03	130.063	C6H10O3	[M-H]-	C00671	3-Methyl-2-oxopentanoic acid	Organic acids	Organic acids	24809-08-3	B	70461	70324	53012	73013	81735	89666	51903	88276	73576	50259	30607	41876	73485	74178	77290	65495	84873	77468	68189	75452	72735	46304	52173	39899	88131	91460	84072
pme2693	Positive	131.12	114.09	130.111	C6H14N2O	[M+H]+	C02714	N-Acetylputrescine	Alkaloids	Phenolamine	18233-70-0	A	286900	219160	234770	398830	369330	297940	385590	311230	329790	119080	170570	122060	182640	199540	135040	199660	265060	232210	205630	309840	316500	135100	200590	178870	272490	166240	259650
mws0712	Negative	130.05	86	131.058	C5H9NO3	[M-H]-	-	N-Propionylglycine	Amino acids and derivatives	Amino acids and derivatives	21709-90-0	B	799430	697160	769520	734500	645770	706350	655390	854080	731120	831920	555180	863770	698830	631260	734410	674350	517410	921320	701530	982660	645570	970630	726200	742690	753530	782440	790530
Zmpn000638	Negative	130.05	88.04	131.069	C4H9N3O2	[M-H]-	C03065	3-Guanidinopropionic acid	Organic acids	Organic acids	353-09-3	B	52647	48188	50186	67835	68645	9	60517	53732	9	41021	45798	31864	33564	52252	29442	45531	53099	37752	54560	51848	48200	34443	42030	42519	40966	30449	9
mws0227	Positive	132.1	86.2	131.095	C6H13NO2	[M+H]+	C00123	L-Leucine	Amino acids and derivatives	Amino acids and derivatives	61-90-5	A	2505600	2472600	2555300	4345600	3573200	3694300	2639200	2415100	3064700	3791800	3965800	2743700	2943900	2560200	2902900	1795600	1992300	1974800	1509400	1104600	1477700	1277000	1410300	1605000	1232500	1764600	1486700
mws0258	Positive	132.1	86	131.095	C6H13NO2	[M+H]+	C00407	L-Isoleucine	Amino acids and derivatives	Amino acids and derivatives	73-32-5	A	2603400	2580200	2659600	4553400	4048900	3682700	2673700	2426700	3294100	3910400	4325400	2850400	2895100	2652700	2854600	1861800	2030600	2047000	1566400	1151400	1561200	1303900	1454100	1652600	1246100	1788700	1529200
pme0274	Positive	132.1	69	131.095	C6H13NO2	[M+H]+	C02378	6-Aminocaproic acid	Organic acids	Organic acids	60-32-2	B	3015200	2372200	2715700	3555100	5130300	4324900	3040900	1766400	3893900	1877200	4915700	3378200	2078800	3222000	3451800	1543300	2255500	819460	796170	1042100	1617600	755040	1426100	1067900	1110800	750070	1436300
mws0473	Negative	131.03	87.05	132.042	C5H8O4	[M-H]-	-	2-Methylsuccinic acid*	Organic acids	Organic acids	498-21-5	B	385580	447690	493000	708540	719640	632230	448410	584130	487690	492410	676780	508920	475050	570560	573960	276130	307490	257770	361940	391900	413950	266980	296290	269900	313800	316940	414900
Lmmn000806	Negative	131.03	87.05	132.042	C5H8O4	[M-H]-	-	Dimethylmalonic acid*	Organic acids	Organic acids	595-46-0	B	31483	31268	25365	63431	64101	44570	42147	50284	35395	34397	44809	32028	30194	43870	36958	23041	24842	25321	28158	31609	27322	14994	15774	15196	24307	16082	29425
pme0243	Negative	131.03	87.05	132.042	C5H8O4	[M-H]-	C00489	Glutaric acid	Organic acids	Organic acids	110-94-1	B	444410	473960	464310	707330	721040	623370	548220	580720	527370	539730	676860	483980	470620	550410	558490	267520	320620	295210	340390	377830	429670	281350	298000	307720	318720	345360	389000
Lmgn000160	Negative	131.05	70.03	132.053	C4H8N2O3	[M-H]-	C02642	3-Ureidopropionic Acid	Organic acids	Organic acids	462-88-4	A	323750	323080	315410	514490	630560	280690	420570	212330	221470	228680	496610	288740	136110	111970	143560	358220	704680	381440	222770	297670	378300	225470	429760	526810	237340	240150	275050
mws0001	Positive	133.06	74	132.054	C4H8N2O3	[M+H]+	C00152	L-Asparagine	Amino acids and derivatives	Amino acids and derivatives	70-47-3	A	123020	85805	111280	215750	165270	111930	137400	46061	91850	80910	140610	79464	41551	16867	46333	145780	403760	177410	55081	115530	178810	68779	239870	203070	66570	93129	82202
mws0972	Negative	131.07	85	132.079	C6H12O3	[M-H]-	C06103	6-Hydroxyhexanoic acid	Organic acids	Organic acids	1191-25-9	B	39437	40097	38121	52514	51021	60763	49863	60692	56083	29008	33340	31805	54606	71419	68308	30892	41939	27089	38611	35745	31246	30856	22505	39272	34599	43133	50980
mws0341	Negative	131.07	85	132.079	C6H12O3	[M-H]-	C03264	2-Hydroxyisocaproic acid	Organic acids	Organic acids	20312-37-2	A	129150	143940	130070	218090	215250	292560	144880	128230	207890	65090	71635	48262	44452	121910	122030	115820	120040	172870	250590	98629	178490	52681	51833	50697	73890	59255	57376
pme2527	Positive	133	116	132.09	C5H12N2O2	[M+H]+	C00077	L-Ornithine	Amino acids and derivatives	Amino acids and derivatives	70-26-8	B	26505	15528	22362	13717	12616	7470.7	10549	5103.9	7672.6	17712	32554	21053	5193.3	15778	22708	23037	30748	20088	16028	34930	39743	33662	49254	35759	47510	33539	32812
mws0219	Negative	132.03	88	133.038	C4H7NO4	[M-H]-	C00049	L-Aspartic Acid	Amino acids and derivatives	Amino acids and derivatives	56-84-8	A	6652400	7176100	6968300	9077100	9919400	5927200	6905900	5792100	6498600	3504500	5191400	4243300	4294900	5212600	5880900	8685500	10342000	8358900	6858300	9558700	10369000	6834200	8404100	7793100	8287100	7773900	8396100
Lmbn000198	Negative	133.01	71.01	134.022	C4H6O5	[M-H]-	C03064	3-Dehydro-L-Threonic Acid*	Organic acids	Organic acids	-	A	15596000	13682000	13287000	16942000	19170000	12320000	13163000	10317000	10571000	19898000	18265000	17130000	23383000	17463000	18490000	15545000	14754000	13575000	10308000	11854000	11161000	12987000	16994000	13104000	15053000	13889000	13297000
mws0275	Negative	133.01	71.01	134.022	C4H6O5	[M-H]-	C00149	L-Malic acid*	Organic acids	Organic acids	97-67-6	A	50838000	46046000	46271000	55104000	62595000	45492000	49016000	36184000	37843000	64265000	60874000	58256000	70499000	57910000	63528000	49582000	48861000	46985000	36661000	41918000	39041000	43796000	54522000	44066000	50306000	46298000	45077000
Zmgn000503	Negative	133.05	71.01	134.058	C5H10O4	[M-H]-	C04039	2,3-Dihydroxy-3-Methylbutanoic Acid	Organic acids	Organic acids	1756-18-9	B	3634800	3137000	3068300	3834800	4613100	1465900	2956000	2824800	1470900	3880400	2942700	2221000	3630700	2877700	3377700	3177100	4343600	4785000	2775600	2587100	2972600	3466600	3474900	3572400	3533000	4022900	1931900
pmb0374	Positive	136.06	118.9	135.054	C5H5N5	[M+H]+	-	2-Aminopurine	Nucleotides and derivatives	Nucleotides and derivatives	452-06-2	A	167790	180680	200290	229670	222030	145320	186130	202530	103480	202050	276930	196740	87069	250550	259520	196640	199750	168250	99064	203320	163280	161530	178780	221300	117040	169850	171270
pme0040	Positive	136.06	119	135.054	C5H5N5	[M+H]+	C00147	Adenine	Nucleotides and derivatives	Nucleotides and derivatives	73-24-5	A	865430	864980	865180	961050	837540	908770	841200	1130000	866070	783800	773740	728080	830050	721500	804500	939500	816410	908720	988670	1202800	953330	894060	840830	987920	886970	776150	793290
HJKP000649	Positive	136.07	91.05	135.068	C8H9NO	[M+H]+	C15561	N-benzylformamide*	Alkaloids	Alkaloids	6343-54-0	B	2442400	2444000	2424300	4987100	4253200	2977700	2732100	2682400	3338600	3012700	3656600	2395400	2082600	2217600	2384500	2120400	2463200	2469400	1982200	1320000	1868100	1399700	1347800	1382900	1535800	2083000	1881200
Lmgp000659	Positive	136.08	91.05	135.068	C8H9NO	[M+H]+	C02505	2-Phenylacetamide*	Alkaloids	Alkaloids	103-81-1	A	2692800	2776500	2711200	5283700	4553300	3353000	2930400	2979300	3840900	3444800	3907300	2554300	2248000	2381200	2432600	2451200	2815700	2731000	2150100	1518800	2045300	1503800	1550800	1622100	1755300	2236100	2088300
mws0889	Negative	135.03	75.01	136.037	C4H8O5	[M-H]-	C21649	D-Threonic Acid	Others	Saccharides and Alcohols	3909-12-4	B	220180	267160	269740	313580	503480	218950	249200	258790	219500	161010	255820	189400	212630	201020	218870	305320	348350	273450	195260	249320	302670	288860	273730	297380	223780	276940	294880
pme0033	Positive	137.05	119	136.039	C5H4N4O	[M+H]+	C00262	Hypoxanthine	Nucleotides and derivatives	Nucleotides and derivatives	68-94-0	B	512030	557040	523620	588490	521220	542110	566490	672010	582680	482740	475470	501600	517040	467350	492670	513180	579760	582530	574960	676230	570680	502490	548060	580070	533990	549530	543980
Hmbn002174	Negative	135.05	120.02	136.053	C8H8O2	[M-H]-	C10700	4-Hydroxyacetophenone	Phenolic acids	Phenolic acids	99-93-4	A	336400	321530	293040	299450	354900	336020	282850	336690	226800	536370	636390	440120	278150	230610	286420	175660	325240	215240	297630	369530	244800	282910	379210	409040	186520	189230	262820
mws1336	Positive	138.06	120	137.048	C7H7NO2	[M+H]+	C00568	4-Aminobenzoic acid	Phenolic acids	Phenolic acids	150-13-0	B	29944	42559	45039	14630	17681	31499	28447	21101	14970	25829	33307	23487	19406	16213	13251	25976	30745	39144	50124	38523	40197	46215	41762	52620	44422	35503	20213
mws1078	Positive	138.05	92.1	137.048	C7H7NO2	[M+H]+	C00108	Anthranilic Acid	Phenolic acids	Phenolic acids	118-92-3	B	70147	69410	88492	118240	138920	124860	145850	82824	54900	44324	73588	46224	35012	15513	32886	70902	98358	75687	58202	114440	77642	31504	43968	41396	36465	45593	44815
pme2268	Positive	138.05	94.07	137.048	C7H7NO2	[M+H]+	C01004	Trigonelline	Alkaloids	Alkaloids	535-83-1	A	6985900	7836400	6837100	8681600	8373800	6604200	6878800	7838500	5628100	9037900	8922700	7857200	6315600	8901200	9716000	7623700	6817500	6406000	4108500	4760100	5803500	8404600	8750500	8643300	4256400	5794800	6460400
pma0948	Positive	138.09	121.1	137.084	C8H11NO	[M+H]+	C02735	Phenylethanolamine	Others	Others	7568-93-6	B	740920	755030	684710	933650	684290	707210	695070	737830	588880	712310	913510	678360	469200	552750	543660	629830	738000	676710	733980	1003000	882040	838970	840430	997990	465340	554200	598580
pme1002	Positive	138.09	103	137.084	C8H11NO	[M+H]+	C00483	L-Tyramine	Amino acids and derivatives	Amino acids and derivatives	51-67-2	A	1104200	1082200	1047200	1571500	1154300	1039300	935400	1021200	728110	1188800	1785200	1084200	560800	527180	616030	926820	1360000	1095400	1223300	1523600	1312600	1467300	1369200	1766400	461200	739040	750680
Lmgn001670	Negative	137.03	108.02	138.032	C7H6O3	[M-H]-	C00805	Salicylic acid*	Phenolic acids	Phenolic acids	69-72-7	B	29432	37321	31723	60205	48601	52643	63050	53677	49882	39399	36102	51944	38207	34976	37843	26157	27238	32750	30536	42125	31869	21013	26338	27591	14956	22606	31157
Hmgn001653	Negative	137.02	93.04	138.032	C7H6O3	[M-H]-	C16700	Protocatechuic aldehyde*	Phenolic acids	Phenolic acids	139-85-5	B	1712500	1685400	1656100	1729300	2031400	1958200	1715200	2769100	1670300	2314400	2979700	2256300	2698000	2251000	2094100	910800	1338500	900760	1068600	2047200	1205600	1077700	1240700	1383800	1253700	1019200	1092200
Lmbn002862	Negative	137.02	93.03	138.032	C7H6O3	[M-H]-	C00587	3-Hydroxybenzoic Acid	Organic acids	Organic acids	99-06-9	B	2720000	2637700	2607600	1858900	3448000	2507100	1608500	1784200	1274100	1615300	2865500	1632000	1968300	2923100	3567300	1476300	2242900	2022400	2652500	5228500	1897300	1755200	2894600	2481300	3489400	3227200	3931400
Lmbn001981	Negative	137.02	93.03	138.032	C7H6O3	[M-H]-	C05585	2,5-Dihydroxybenzaldehyde*	Phenolic acids	Phenolic acids	1194-98-5	B	1473700	1606100	1535400	1603100	1845000	1613500	1675800	2460300	1539000	1908300	2527000	1956400	2338300	1898100	1993500	988370	1152300	899490	973500	1670100	1088300	1031300	1089800	1171700	1044500	896130	1074100
mws0749	Negative	137.02	93	138.032	C7H6O3	[M-H]-	C00156	4-Hydroxybenzoic acid*	Phenolic acids	Phenolic acids	99-96-7	B	1745500	1766000	1738900	1617500	2002200	1969900	1712900	2858800	1655800	2797500	2896200	2335900	2573600	2127200	2061900	868170	1289600	905580	1014200	2113900	1124900	1094400	1150000	1231200	1059200	971660	1176900
mws0336	Negative	137.04	93.05	138.043	C6H6N2O2	[M-H]-	C00785	Urocanic acid	Organic acids	Organic acids	104-98-3	B	29671	23827	16110	9	13980	14364	23500	91278	12933	30062	14854	24657	16100	17542	38389	19397	27682	22635	32535	65599	24524	42801	50796	33895	26990	16475	41135
pme2828	Positive	140	99	139.027	C6H5NO3	[M+H]+	C00870	4-Nitrophenol	Phenolic acids	Phenolic acids	100-02-7	B	48886000	52246000	56177000	63036000	62288000	73992000	64341000	45955000	59583000	61078000	62648000	63270000	58301000	58770000	53649000	44899000	44652000	50316000	46866000	33077000	52709000	48666000	50563000	49570000	43014000	42848000	35804000
Zmzn002575	Negative	138.02	108.02	139.027	C6H5NO3	[M-H]-	C01988	2-Nitrophenol	Phenolic acids	Phenolic acids	88-75-5	B	62603	65002	75847	93251	92931	95923	82491	74802	93197	68477	58160	62517	54409	79109	71291	57437	66156	64298	100090	77733	82291	46836	54151	50847	47382	60293	58685
pme1137	Positive	140.03	94	139.027	C6H5NO3	[M+H]+	C01020	6-Hydroxynicotinic acid	Alkaloids	Alkaloids	5006-66-6	B	79350	74354	61702	132690	262770	144670	59981	24870	192780	88993	105060	62087	28358	72859	74605	42485	33872	40274	9	9	9	9	9	9	16301	11982	23020
pma2987	Positive	142.1	124.09	141.09	C6H11N3O	[M+H]+	C00860	Histidinol	Others	Others	501-28-0	B	17869000	19176000	17202000	17345000	18237000	17482000	15534000	16552000	19420000	20417000	18759000	18556000	18510000	21439000	18817000	16498000	18689000	18114000	17464000	17006000	16642000	15826000	19956000	16085000	17921000	18411000	21606000
pme3207	Negative	141.02	59	142.027	C6H6O4	[M-H]-	C02480	Muconic acid	Organic acids	Organic acids	1119-72-8	B	142570	179990	146560	290470	241250	175090	175730	469500	97091	65128	108340	107210	130480	122180	110210	265750	217350	160330	357700	401340	207390	231560	230640	199680	156360	289500	193030
pmb0764	Positive	144.05	113.2	143.04	C6H9NOS	[M+H]+	C04294	4-Methyl-5-thiazoleethanol	Others	Others	137-00-8	B	74763	60505	66578	59485	79751	166300	118950	50042	74394	88123	87052	83693	83148	57486	86704	39028	49265	47738	52879	42355	55097	38849	39804	44139	34030	29876	41323
Rfmb320	Positive	144.1	84.08	143.095	C7H13NO2	[M+H]+	-	1-Methylpiperidine-2-carboxylic acid	Amino acids and derivatives	Amino acids and derivatives	7730-87-2	B	225580	228940	189170	206170	214160	190630	177670	238140	209760	154380	210770	127100	121940	217390	185050	209920	216500	128150	203740	232310	193230	177940	257650	214010	215610	173140	251870
mws0340	Negative	143.03	111	144.042	C6H8O4	[M-H]-	-	2,3-Dimethylsuccinic acid	Amino acids and derivatives	Amino acids and derivatives	13545-04-5	B	35869	38201	32274	147780	253010	74163	41728	37437	40186	34750	53509	26157	26672	22599	26652	20063	67221	41493	7813.7	22868	17610	5448.4	19402	23053	10615	9994.7	15548
MA10074217	Negative	144.05	115.04	145.053	C9H7NO	[M-H]-	C06343	4-Hydroxyquinoline	Alkaloids	Quinoline alkaloids	611-36-9	B	75463	80793	88589	132100	147920	163700	100760	81497	138710	156520	172690	149730	113130	103740	97678	27298	34086	29890	35009	24040	26184	24566	32735	28407	27120	32346	37145
pme0295	Positive	146.08	86	145.074	C6H11NO3	[M+H]+	C02946	4-Acetamidobutyric acid	Organic acids	Organic acids	3025-96-5	B	1818900	2184200	2264200	2518600	3407800	2496900	2803700	3263000	3533300	2466900	2350900	1921600	2270200	2202900	1856500	1609500	1775100	1585000	1622800	1665700	1559100	932840	1075300	876130	1281200	1259400	1560400
mws0567	Positive	146.09	87	145.085	C5H11N3O2	[M+H]+	C01035	4-Guanidinobutyric acid	Organic acids	Organic acids	463-00-3	B	628270	637250	675500	759550	675220	670680	710280	679650	650680	578420	569870	474930	593620	833510	755980	655640	791520	662560	722760	647120	646560	534760	526600	498240	612530	583860	643790
pme2380	Negative	145.01	101	146.022	C5H6O5	[M-H]-	C00026	α-Ketoglutaric acid	Organic acids	Organic acids	328-50-7	B	203120	180000	215310	184090	155490	287950	278570	203860	200930	333350	237550	308970	349300	276310	236840	149570	147690	157470	231030	150160	181780	221060	154580	184820	232160	208200	150750
mws0208	Negative	145.05	101	146.058	C6H10O4	[M-H]-	C06104	Adipic Acid*	Organic acids	Organic acids	124-04-9	B	79294	82159	70396	139910	126750	100770	60719	66494	90070	78757	78299	64410	55964	71805	77386	55048	90017	79147	98482	92832	126470	68171	60423	59711	71658	74685	65693
Wmzn000227	Negative	145.06	109.04	146.058	C6H10O4	[M-H]-	-	2,2-Dimethylsuccinic acid	Organic acids	Organic acids	597-43-3	A	102930	82239	87256	79707	151390	57147	105570	56031	63000	22437	41060	27503	38972	46959	56848	151500	205060	120150	85860	271000	199140	80480	153930	125810	97460	114480	154430
mws0924	Negative	145.05	101	146.058	C6H10O4	[M-H]-	-	2-Methylglutaric acid*	Organic acids	Organic acids	617-62-9	B	73961	67852	81264	142890	123690	85180	67837	58689	90782	43560	78823	62720	46332	59306	62129	63350	69571	80225	90472	78480	125240	47392	62403	64226	66431	62611	68084
pme0193	Positive	147.08	84	146.069	C5H10N2O3	[M+H]+	C00064	L-Glutamine	Amino acids and derivatives	Amino acids and derivatives	56-85-9	A	20288000	17898000	18451000	33734000	28566000	26164000	22466000	15908000	25016000	25116000	30393000	25579000	15191000	18286000	18893000	13514000	11630000	13204000	11302000	7691300	9683900	10194000	11842000	10893000	12581000	10722000	10880000
pme0026	Positive	147.11	84	146.106	C6H14N2O2	[M+H]+	C00047	L-Lysine	Amino acids and derivatives	Amino acids and derivatives	56-87-1	A	21462000	18401000	18691000	34268000	28616000	27638000	21937000	16919000	25356000	25924000	31069000	25935000	16030000	18477000	20403000	13887000	12347000	13785000	11533000	8466200	10571000	10660000	12157000	10786000	12529000	11236000	12096000
pme1691	Positive	147.13	87.2	146.118	C7H16NO2	[M+H]+	C01996	Acetylcholine	Alkaloids	Alkaloids	60-31-1	B	146090	123030	135860	115090	139840	128250	93552	96589	121470	79909	97501	85040	82590	114640	110710	222760	204780	180030	180590	146510	177600	173490	121310	172270	154990	170390	153520
Zmzn000113	Negative	146.05	102.06	147.053	C5H9NO4	[M-H]-	C03618	L-threo-3-Methylaspartate	Amino acids and derivatives	Amino acids and derivatives	6061-13-8	B	246730	242470	277890	253440	257790	743920	345260	197860	429580	283980	527900	434060	371570	477540	304410	106810	140920	116990	103780	238210	213090	38308	131160	144410	135190	113280	141730
mws1050	Positive	148.06	88	147.053	C5H9NO4	[M+H]+	C00979	O-Acetylserine	Amino acids and derivatives	Amino acids and derivatives	5147-00-2	B	1851400	1897600	2018700	950270	695380	477120	689590	733410	629930	629170	669410	712820	679920	1045400	1101900	3873400	3909700	4911800	1643300	2416300	2356000	3021100	3450300	3877700	3513100	3248800	4347700
pme0014	Positive	148.06	84	147.053	C5H9NO4	[M+H]+	C00025	L-Glutamic acid	Amino acids and derivatives	Amino acids and derivatives	56-86-0	A	3066100	3246900	3659600	2581600	2352300	8342400	4397400	2474100	5488300	3349500	4119600	5029500	5820900	5882900	4925300	1924700	2451700	1682400	1894300	3241800	2508400	1188800	2126000	2551100	2622600	2201300	2052600
pmp001285	Positive	149.02	65.04	148.016	C8H4O3	[M+H]+	-	Phthalic anhydride	Phenolic acids	Phenolic acids	85-44-9	A	588570	558270	563930	576650	651370	1018300	726310	466480	762670	582020	631920	514200	512400	485880	474610	574510	512900	538170	806160	616620	525340	567120	529370	601600	511240	481500	495740
Lmbn000216	Negative	147.03	57.03	148.037	C5H8O5	[M-H]-	C06032	3-Methylmalic acid*	Organic acids	Organic acids	152204-30-3	B	131240	89057	84221	187080	175610	125490	126660	69546	97266	139060	142720	88654	122220	141690	138480	128840	120120	100600	79395	112790	90362	55860	107350	64710	121750	91410	92531
Zmyn000247	Negative	147.03	57.03	148.037	C5H8O5	[M-H]-	C03196	2-Hydroxyglutaric Acid*	Organic acids	Organic acids	13095-48-2	B	125910	128640	109050	204870	184040	121070	150480	74350	130560	143860	151440	93963	125850	121710	157440	184040	124530	132660	98221	150260	124950	80732	132320	84573	144870	106600	101430
mws2213	Negative	147.05	77.01	148.052	C9H8O2	[M-H]-	C00423	Cinnamic acid	Phenolic acids	Phenolic acids	140-10-3	B	25499	26048	24914	25766	42384	14507	11082	14732	11122	11946	16446	13783	8430.9	20839	18477	21216	39993	26961	10797	34018	24763	23129	68576	40565	37752	32802	41499
Lmgp000796	Positive	150.06	61.01	149.048	C8H7NO2	[M+H]+	C00650	4-Hydroxymandelonitrile	Alkaloids	Alkaloids	13093-65-7	A	2101600	2223200	2014600	3484600	3227400	1432400	1219200	1433000	1813200	2154600	3166100	1431000	1232000	1934200	1742900	2326900	2669900	2921400	2336500	3018000	2462800	2740000	3084000	3377800	1928900	2221400	2303800
pme1210	Positive	150.06	61	149.051	C5H11NO2S	[M+H]+	C00073	L-Methionine	Amino acids and derivatives	Amino acids and derivatives	63-68-3	B	2072800	2258900	2018000	3510000	2932100	1331900	1234600	1396200	1608300	2137200	2754200	1464700	1216800	1801400	1693400	2432500	2548800	2683200	2374300	2836400	2296500	2427500	2977100	3485800	2020100	2219500	2101400
mws0847	Positive	150.08	133	149.07	C6H7N5	[M+H]+	C02216	1-Methyladenine	Nucleotides and derivatives	Nucleotides and derivatives	5142-22-3	B	83732	79900	88483	135880	143440	55636	62904	78930	67255	62378	127890	55892	36029	89415	55406	110550	111720	95283	54507	96592	77687	53755	83736	89763	61238	76260	68661
mws1499	Negative	149.05	59.01	150.053	C5H10O5	[M-H]-	C00216	D-Arabinose*	Others	Saccharides and Alcohols	10323-20-3	B	103000	125830	85727	145360	155560	106250	151270	249380	129060	154650	113100	122150	78812	111660	129770	103930	94938	92190	110540	116190	81034	149760	91599	79525	80129	65448	83078
Zmgn000173	Negative	149.05	75.01	150.053	C5H10O5	[M-H]-	C00121	D-Ribose*	Others	Saccharides and Alcohols	50-69-1	B	65588	53966	68737	72993	50255	58526	57383	64185	48073	40388	35341	30407	38322	38370	31509	92051	95214	74118	79689	63779	54475	82304	52784	52088	63895	52521	61394
pme1109	Positive	152.06	135	151.049	C5H5N5O	[M+H]+	C00242	Guanine	Nucleotides and derivatives	Nucleotides and derivatives	73-40-5	B	4586900	4606500	4577700	4268100	3281600	4808700	4365300	6304900	3941700	5390400	4121800	4296600	3017700	4478200	4925800	4121600	4215400	4551600	6414800	8108300	6475300	4756200	4634500	4290900	4234600	4181300	5642100
pme0183	Positive	152.06	135	151.049	C5H5N5O	[M+H]+	-	Isoguanine	Nucleotides and derivatives	Nucleotides and derivatives	3373-53-3	B	1938100	1667200	1891400	1256800	1572100	1806700	1640300	1620000	2010200	1382700	1471700	1764800	1023500	1877200	2118400	1432200	1984700	1345000	1856800	2785700	2260800	1606400	2071600	1852800	1917800	1103100	1964300
pme0256	Negative	151.03	151	152.033	C5H4N4O2	[M-H]-	C00385	Xanthine	Nucleotides and derivatives	Nucleotides and derivatives	69-89-6	B	107260	75187	88656	127000	177250	147980	101770	72893	73673	48508	75320	78679	57340	78984	73054	85045	121770	132860	69626	111170	191560	61914	71402	57264	56908	53045	44703
mws0458	Negative	151.04	136	152.047	C8H8O3	[M-H]-	C00755	Vanillin	Phenolic acids	Phenolic acids	121-33-5	B	2146100	2345900	2293500	2814800	2176500	3345900	2749200	2943800	2502700	2643800	2616400	2782900	2607800	2460400	2499200	1590600	1622500	1625100	1663700	2587200	1766200	1887100	1913600	1854200	1733300	1687500	1970800
pme2362	Negative	151.04	107	152.047	C8H8O3	[M-H]-	C01984	Mandelic acid	Phenolic acids	Phenolic acids	90-64-2	B	58653	63184	55336	63960	81885	79631	53163	89619	60886	77768	116630	69997	58138	50558	64939	44591	39550	42869	57416	56750	40375	30105	39756	45797	40031	41280	53289
pme0513	Negative	151.06	59	152.068	C5H12O5	[M-H]-	C00379	Xylitol*	Others	Saccharides and Alcohols	87-99-0	B	44363	40934	42813	40397	37498	35011	51718	102610	50763	69288	43436	50431	38419	26006	61134	28769	27287	35630	26687	38999	18253	33976	37626	26263	23751	24679	28673
mws0437	Negative	151.06	71	152.068	C5H12O5	[M-H]-	C01904	D-Arabitol*	Others	Saccharides and Alcohols	488-82-4	B	81728	84436	100020	111670	88668	93555	100880	184310	117200	151140	97727	95829	66323	106120	86907	61716	54130	60856	69045	78440	49294	77277	53759	55501	48839	49338	60798
mws0596	Positive	154.05	136.04	153.043	C7H7NO3	[M+H]+	C00632	3-Hydroxyanthranilic acid	Organic acids	Organic acids	548-93-6	B	56881	59786	66030	45426	32258	24653	62863	71067	25340	30345	38597	41633	71983	52659	65225	54865	60195	41210	42333	79066	82470	131060	159880	138120	102950	103670	92388
ML10177402	Negative	152.03	108.05	153.043	C7H7NO3	[M-H]-	C02518	4-Aminosalicylic acid	Phenolic acids	Phenolic acids	65-49-6	B	29974	22596	34340	26018	32503	40701	23313	48531	22849	36174	38695	39941	32593	43843	42266	15167	15321	16599	28073	35175	36226	23512	28525	33797	21808	20405	23361
mws0444	Negative	152.04	108	153.043	C7H7NO3	[M-H]-	-	3-Aminosalicylic acid	Phenolic acids	Phenolic acids	570-23-0	B	63784	53029	76718	41269	54770	69495	62168	124950	43203	64733	96880	87292	65075	90660	66161	32656	41033	38829	50951	73769	66992	41394	54233	66662	41586	35128	42165
mws0639	Negative	153.02	109.03	154.027	C7H6O4	[M-H]-	C00196	2,3-Dihydroxybenzoic Acid*	Organic acids	Organic acids	303-38-8	B	2594900	2554200	2497200	1462000	1155800	2089700	1839300	5351800	1643600	3103900	2220400	2814500	2715200	2740000	2857500	1969500	1638100	1778400	3370700	4178800	2710000	3112800	2638800	2933700	2641200	2272700	2588800
Lmgn002473	Negative	153.02	109.03	154.027	C7H6O4	[M-H]-	C21298	2,6-Dihydroxybenzoic acid	Phenolic acids	Phenolic acids	303-07-1	A	687200	748970	662360	621990	830600	854430	570060	560520	668090	636910	791260	564460	835560	1315100	1424100	402660	540520	469270	736810	1227300	485490	442310	610240	397790	808580	755630	574020
mws0885	Negative	153.02	109.03	154.027	C7H6O4	[M-H]-	-	2,4-Dihydroxybenzoic acid	Phenolic acids	Phenolic acids	89-86-1	B	2523200	2951000	2347600	1291100	1118900	2056100	1817700	5354000	1523900	3091400	2017500	2859700	2779400	2562900	2948500	2047800	1693200	1828400	3182100	4129900	2866800	3046100	2784900	2855400	2203800	2162800	2344500
mws0180	Negative	153.02	109.03	154.027	C7H6O4	[M-H]-	C00628	2,5-Dihydroxybenzoic acid; Gentisic Acid*	Phenolic acids	Phenolic acids	490-79-9	A	1334900	1295900	1336300	638840	581100	1069500	979230	2949600	808180	1530200	998850	1633700	1439600	1387000	1497700	1099000	868110	939520	1700000	2170900	1519400	1570800	1285300	1466500	1299500	1120300	1339600
mws0183	Negative	153.02	109.03	154.027	C7H6O4	[M-H]-	C00230	3,4-Dihydroxybenzoic acid (Protocatechuic acid)*	Phenolic acids	Phenolic acids	99-50-3	A	2821800	2816200	2948500	1460300	1270100	2372800	2063500	5860000	1832600	3463900	2518900	3392000	3114200	3341300	3168900	2199700	1774400	2155800	3774800	4369600	3248900	3324200	3055000	3256900	2825500	2731900	2774500
pmb3099	Negative	153.03	125	154.039	C4H11O4P	[M-H]-	C06608	Diethyl phosphate	Organic acids	Organic acids	598-02-7	B	176600	188850	174210	158800	200540	224990	191190	217760	156190	241270	200000	202900	188430	183410	193200	191000	169860	198200	197490	251960	201740	237020	192260	240470	212430	201410	259880
mws0254	Positive	156.08	110	155.069	C6H9N3O2	[M+H]+	C00135	L-Histidine	Amino acids and derivatives	Amino acids and derivatives	71-00-1	A	2996400	2018600	2475400	4851900	5336800	3339800	3212300	1115900	3401400	3289400	4656100	3889000	1533800	2050900	2448800	2133600	3555100	1957600	1258300	1258200	2006100	1681100	2652500	2644200	1632000	1458600	1510400
Lmbn001467	Negative	158.08	116.07	159.09	C7H13NO3	[M-H]-	C03087	5-Acetamidopentanoic Acid	Organic acids	Organic acids	1072-10-2	B	543880	568510	493890	1357900	1090000	1311200	859130	518100	828000	533530	505620	562350	368350	449810	476430	503500	591390	542770	419390	332950	333050	198320	290520	277130	235620	219590	231030
pme0128	Negative	159.08	88	160.085	C6H12N2O3	[M-H]-	-	L-Alanyl-L-Alanine	Amino acids and derivatives	Amino acids and derivatives	1948-31-8	A	5256.8	7424.3	5110.5	4892.7	8690	5419.5	6101.1	12835	6925.6	2323.9	2879.3	4598.3	6319.7	4081.9	5566	12598	6935	10038	7860.6	13166	5588.8	10268	11801	10822	12547	6451.1	12099
mws0005	Positive	161.11	144	160.1	C10H12N2	[M+H]+	C00398	Tryptamine	Alkaloids	Plumerane	61-54-1	B	1222300	1084100	1000800	1349100	2910000	1566000	1094300	370530	1236200	3049000	3462600	2100800	749490	624530	471590	1150000	2541900	768830	168520	148390	526430	182510	233340	102160	1033200	540600	420220
mws0102	Negative	160.04	116	161.048	C9H7NO2	[M-H]-	-	Indole-5-carboxylic acid*	Alkaloids	Plumerane	1670-81-1	B	196440	223470	230220	292170	368280	319160	219270	191780	331020	358760	430310	341970	255220	266310	240950	110620	111480	131880	133260	110200	137320	167040	197410	178960	127830	155120	137330
mws1417	Negative	160.04	116	161.048	C9H7NO2	[M-H]-	C19837	Indole-3-carboxylic acid*	Alkaloids	Plumerane	771-50-6	B	427440	439560	422460	589080	703430	698970	457910	378340	580570	709260	755180	588920	419310	427730	450690	235100	225080	228760	249980	215150	236300	322130	335750	367350	257350	273370	278960
mws1346	Positive	162.08	98	161.069	C6H11NO4	[M+H]+	C00956	DL-2-Aminoadipic acid	Alkaloids	Alkaloids	542-32-5	B	754320	723510	756130	973760	1126100	1149100	892690	576930	757020	634310	847100	685760	719670	639110	784540	839480	698330	731670	644290	581590	773270	782980	731480	795430	657740	764290	661430
pme3382	Negative	160.06	98	161.069	C6H11NO4	[M-H]-	-	N-Acetyl-L-threonine	Amino acids and derivatives	Amino acids and derivatives	17093-74-2	B	142710	121350	114940	173800	162580	169310	155080	106150	122810	111170	158700	147770	138330	123000	163650	93615	118890	109650	87523	94813	107700	96658	100690	117870	136450	121740	109010
pme2914	Negative	161.05	99	162.053	C6H10O5	[M-H]-	C03761	3-Hydroxy-3-methylpentane-1,5-dioic acid	Amino acids and derivatives	Amino acids and derivatives	503-49-1	A	255830	309450	316910	466210	669400	384710	341960	310150	400640	226670	291910	182730	246090	388780	336220	384810	353390	323330	236190	252870	277690	119960	162130	154150	216780	220800	283320
pmf0440	Positive	163.08	91.1	162.068	C10H10O2	[M+H]+	C10475	4-MethoxycinnaMaldehyde	Phenolic acids	Phenolic acids	1963-36-6	B	119450	118930	129330	159550	161120	156160	160270	169470	155500	142850	136460	128170	147050	129120	140110	140130	127990	118740	135480	138850	135760	132950	134160	130900	128240	124470	128610
Lmbp000123	Positive	164.07	56.05	163.067	C6H13NO2S	[M+H]+	C17213	L-Homomethionine	Amino acids and derivatives	Amino acids and derivatives	25148-30-5	A	1349700	1362400	1299300	3987000	4141700	2088600	2438800	675290	2046300	972360	2327700	1197300	1115700	1152700	1240600	1192500	1185600	1292900	746670	807260	1090000	732400	1191000	1117600	958260	1012600	685120
Lmbn002739	Negative	163.04	119.05	164.047	C9H8O3	[M-H]-	C12621	3-Hydroxycinnamic Acid*	Phenolic acids	Phenolic acids	14755-02-3	B	82059	86654	83254	78441	111050	89193	69674	67612	83953	111910	84770	79435	69210	64164	64196	38186	109610	61363	21153	31729	56353	56490	92742	92129	36305	32079	42687
pme1439	Positive	165.05	119	164.047	C9H8O3	[M+H]+	C00811	p-Coumaric acid	Phenolic acids	Phenolic acids	501-98-4	B	398210	426960	457720	556990	818340	396620	475180	794110	455340	282960	501730	381860	420670	290340	321920	320410	1016000	393840	231330	381360	283840	244640	500650	529280	331450	426930	347790
pmb0142	Positive	165.1	95.2	164.047	C9H8O3	[M+H]+	C10945	Caffeic aldehyde	Phenolic acids	Phenolic acids	141632-15-7	B	1418300	1404300	1333700	1571300	1290100	1872200	1652900	1508400	1690300	1229100	1313300	1421800	1575600	1165600	1253900	1168700	1201500	1185100	1515500	1550500	1536800	1438900	1498100	1481000	1509100	1393500	1415000
Lmbn002648	Negative	163.04	119.05	164.047	C9H8O3	[M-H]-	C02763	α-Hydroxycinnamic Acid*	Phenolic acids	Phenolic acids	5801-57-0	B	7860800	8010000	7948900	9254500	16699000	6888300	8674000	12131000	7438100	7373900	8498700	6801900	7540500	5781300	5534800	5837700	15323000	7194700	3033900	6132600	4576100	4598900	10148000	9204300	4493000	6896900	7391800
mws0159	Negative	163.04	91	164.047	C9H8O3	[M-H]-	C00166	Phenylpyruvic acid	Organic acids	Organic acids	156-06-9	B	94550	150250	92834	173370	57209	100250	71974	153700	60255	99440	148060	73681	44439	70474	84706	150350	92408	111760	143830	92775	95009	90110	64495	105750	94082	115060	90734
Lmmn001643	Negative	163.04	119.05	164.047	C9H8O3	[M-H]-	C01772	2-Hydroxycinnamic acid*	Organic acids	Organic acids	583-17-5	B	8669200	9407300	9465100	10703000	18517000	7958300	9869600	14366000	8711100	8266900	9649000	8102500	9300500	6428400	6365300	7007100	18976000	9265300	3626200	7352300	5526400	5578800	11711000	10833000	5635400	8002100	7697100
Hmlp002407	Positive	166.05	120.04	165.042	C8H7NO3	[M+H]+	C15769	HBOA	Alkaloids	Alkaloids	23520-34-5	B	839140	917750	802000	1456800	1592400	1232200	1447700	996590	953690	707640	878250	774130	656940	552560	465070	1316800	1612400	1135700	792560	1209400	901160	483310	504660	714690	470360	486480	621450
mws1368	Positive	166.05	95	165.043	C8H7NO3	[M+H]+	-	Coixol; 6-Methoxy-2-benzoxazolinone; MBOA	Alkaloids	Alkaloids	532-91-2	A	7331200	8207500	8391500	3752000	3126100	6262500	16587000	19878000	10047000	5734400	6052400	6135200	9499200	4531700	4707500	6255500	6171900	5377500	12490000	17245000	13174000	7444400	7143900	6447300	4845300	4168500	5620000
pme3083	Negative	164.04	120	165.043	C8H7NO3	[M-H]-	C05653	2-(Formylamino)benzoic acid	Phenolic acids	Phenolic acids	3342-77-6	B	1241300	1351300	1300500	1493300	2452900	1264400	1546000	1951400	1425100	1162200	1329200	1285500	1226200	934480	873180	998000	2626300	1520700	586180	1017500	989830	786250	1514700	1460900	789150	1191500	983210
pme3968	Positive	166.07	149.05	165.065	C6H7N5O	[M+H]+	C02242	7-Methylguanine	Nucleotides and derivatives	Nucleotides and derivatives	578-76-7	B	75986	70283	71238	62223	78165	60154	59813	58890	45244	41546	38009	43093	35539	44225	71264	85681	99721	76286	76440	81607	99715	59218	89155	63266	71474	52032	69196
pme0021	Positive	166.09	120.08	165.07	C9H11NO2	[M+H]+	C00079	L-Phenylalanine	Amino acids and derivatives	Amino acids and derivatives	63-91-2	A	836000	895210	915850	1510700	1490100	1092600	820010	839370	1010500	946480	1419400	832490	667780	844310	918090	774110	768750	786680	619300	477320	690480	541320	598870	615730	634940	792980	809840
pme0282	Negative	165.02	77.04	166.027	C8H6O4	[M-H]-	C01606	Phthalic acid	Organic acids	Organic acids	88-99-3	A	39370	25258	37597	35865	44388	25540	30069	40298	21837	24433	18565	19806	21948	26990	24245	27683	32167	40214	51803	39116	38762	26221	13039	15651	25976	35586	26701
pme0281	Negative	165.02	121.03	166.027	C8H6O4	[M-H]-	C06337	Terephthalic acid	Phenolic acids	Phenolic acids	100-21-0	B	546880	511930	449550	497210	452840	367760	415110	496440	396940	457710	549760	406620	464580	540930	461560	534840	486440	443930	605770	526210	538320	438810	475860	446070	506510	493620	340050
pmc0274	Positive	167.1	121.1	166.031	C6H6N4S	[M+H]+	C16614	6-Methylmercaptopurine	Nucleotides and derivatives	Nucleotides and derivatives	50-66-8	B	3169400	3278800	3189300	5747300	5543500	3892300	3061700	2744500	3549100	3277300	5207100	3102100	2198900	2891000	3345400	2786300	2739200	2690300	2049700	1571200	2551400	1899500	1913000	2025200	2141500	2646300	2717600
mws0344	Negative	165.04	75	166.048	C5H10O6	[M-H]-	C00502	D-Xylonic acid	Organic acids	Organic acids	526-91-0	A	3277700	3232300	2869800	3887400	2996600	3108800	3511500	3744900	2839100	2407700	2985200	2619200	2702800	2789700	2749000	4847800	4256700	4279900	3400300	3399800	4129100	4494600	4346700	4036600	3719500	3887100	3776900
mws1382	Negative	165.06	122.04	166.063	C9H10O3	[M-H]-	C11380	4'-Hydroxy-3'-methoxyacetophenone (Acetovanillone)	Phenolic acids	Phenolic acids	498-02-2	B	45035	41344	37277	38410	41312	49246	56597	71614	29046	39886	55256	52226	20302	40972	41443	17117	59022	36544	50260	72859	54192	34072	29265	43268	41376	13571	29096
mws0467	Negative	165.06	119.05	166.063	C9H10O3	[M-H]-	C01744	3-(4-Hydroxyphenyl)-propionic acid	Phenolic acids	Phenolic acids	501-97-3	B	32870	36512	25323	34042	63176	21221	42521	40522	26932	16650	12678	24232	15601	11957	23788	20659	55562	30545	8074.5	32425	15966	10287	33877	37518	18837	13857	14311
Lmrn003000	Negative	165.06	103.06	166.063	C9H10O3	[M-H]-	C05607	2-Hydroxy-3-phenylpropanoic acid	Organic acids	Organic acids	7326-19-4	B	39837	46646	49528	7863	13303	9	9052	6677	9	3346.5	5622.5	7241	133910	25555	32170	8338.2	13055	6778.8	9	9941.2	6783	42628	71542	4453.5	217470	217130	107060
NK10253223	Positive	168.06	94.06	167.058	C8H9NO3	[M+H]+	C05831	2-Amino-3-methoxybenzoic acid	Phenolic acids	Phenolic acids	3177-80-8	A	291750	304220	360800	345130	387710	523890	482970	589720	482810	488040	391380	406570	509240	382060	362550	237090	255320	259840	421850	275050	322800	186300	178860	145620	320070	242490	213200
Zmjp000624	Positive	168.06	150.05	167.058	C8H9NO3	[M+H]+	C00250	Pyridoxal	Others	Vitamin	66-72-8	B	273730	316730	333550	337600	377310	518420	516460	566920	500690	436680	370740	402220	464960	355430	343730	227820	235450	238070	407460	262030	324720	155700	174510	167720	226410	227220	201370
Hmtp000776	Positive	168.07	105.03	167.059	C8H9NO3	[M+H]+	-	4,5,6-Trihydroxy-2-cyclohexen-1-ylideneacetonitrile	Alkaloids	Alkaloids	-	B	875880	847720	867500	1677900	1514300	1108500	885590	782650	1017200	953480	1459800	824050	627260	851340	920630	785000	775700	748310	599850	421530	694650	524760	551220	536930	611990	724840	783260
Zmsp001834	Positive	169.05	65	168.042	C8H8O4	[M+H]+	C10331	2,6-Dimethoxy-1,4-benzoquinone	Quinones	Quinones	530-55-2	B	255190	219340	249930	270320	200330	258030	254750	336100	248190	202660	228550	160020	207910	195400	257910	197170	208530	209480	253340	254100	303350	212930	165920	216250	170270	191040	190770
pme1292	Negative	167.1	123.04	168.042	C8H8O4	[M-H]-	C00544	Homogentisic acid	Phenolic acids	Phenolic acids	451-13-8	B	71081	52288	77530	85928	68211	69659	62313	78730	67356	71673	96192	79247	90398	124060	78308	42969	40601	57907	47494	44772	43686	33428	28718	48629	46023	53383	54272
mws0028	Negative	167.03	108.02	168.042	C8H8O4	[M-H]-	C06672	Vanillic acid	Phenolic acids	Phenolic acids	121-34-6	A	105920	106380	100620	180370	177020	224370	157990	104880	102970	86345	142490	92914	116580	80065	76208	109590	155620	112260	90600	149200	117450	52428	57340	52075	49250	77228	63300
pme2598	Negative	167.03	123.04	168.042	C8H8O4	[M-H]-	C01161	3,4-Dihydroxybenzeneacetic acid	Phenolic acids	Phenolic acids	102-32-9	B	118620	126450	124190	111300	93847	122680	127400	168130	154010	185320	134820	159810	140500	152910	169600	116240	123670	111500	147250	128240	111740	105830	84754	96971	75894	86147	121620
pme1383	Positive	170.08	134.1	169.074	C8H11NO3	[M+H]+	C00314	Pyridoxine	Others	Vitamin	65-23-6	A	7001100	6289100	6494800	8698100	11418000	11581000	10429000	8825700	10708000	6309200	7149000	6316100	6539800	6129200	5481300	5764200	5930000	5908600	7338800	7110600	8044900	2233800	3569500	3254700	3362900	4151600	4829500
mws0024	Negative	169.01	125	170.022	C7H6O5	[M-H]-	C01424	Gallic acid	Phenolic acids	Phenolic acids	149-91-7	B	183850	161380	158570	67713	91956	293460	135990	573600	141590	214380	192190	181560	146520	180870	191420	63102	64873	77104	166720	292560	132060	105790	77354	108710	111290	98584	107920
pme0124	Positive	173.09	115.5	172.085	C7H12N2O3	[M+H]+	-	L-Glycyl-L-proline	Amino acids and derivatives	Amino acids and derivatives	704-15-4	A	29776	25636	23707	31081	38603	38585	23543	29875	35867	34053	36774	25276	29747	22492	27814	17478	22106	17340	21763	28416	24179	19984	26418	19462	24865	23768	15668
Lmbn003524	Negative	171.1	99.08	172.11	C9H16O3	[M-H]-	C16322	9-Oxononanoic acid	Organic acids	Organic acids	2553-17-5	B	44146	36282	31858	43681	38400	52837	37392	38341	33157	34468	37804	31345	41561	41310	49760	36532	54403	38661	45812	42145	51004	49377	46994	36600	57828	41357	48849
Zmgn004439	Negative	171.14	153.14	172.146	C10H20O2	[M-H]-	C01571	Decanoic acid	Organic acids	Organic acids	334-48-5	B	4075.7	4006.3	4767.2	6488.8	6175.9	7027.8	4098.2	2911	6238.2	5627.9	7041.1	5054.6	5073.2	5298.9	5254.2	2765.5	3665.9	2969.7	2346.4	2158.4	2258.8	2176.9	2101.7	2871.4	3115	3101.3	2795.1
pme0253	Positive	174.11	86	173.105	C8H15NO3	[M+H]+	C02710	N-Acetyl-L-leucine	Amino acids and derivatives	Amino acids and derivatives	1188-21-2	A	240150	232090	251220	342270	407500	435220	297740	289220	295980	270730	419350	268440	264470	300950	266620	160520	168640	167620	191920	174270	192400	154220	144900	154240	150220	143760	161120
pme3009	Positive	175.02	99	174.016	C6H6O6	[M+H]+	C02341	Trans-Citridic acid	Organic acids	Organic acids	4023-65-8	B	4228800	3721800	3988900	5504000	4185200	6660800	5298200	2694300	4796200	4920100	4569900	5010800	5184900	4458100	4114200	3062900	3800500	3200500	3026100	1875000	3089300	3170700	3681100	3871400	2970700	3078500	2010800
MA10039492	Negative	173.01	71.03	174.016	C6H6O6	[M-H]-	C05422	Dehydroascorbic acid	Others	Vitamin	490-83-5	B	46104	52483	53468	38324	53002	25418	23521	138020	16580	18721	38302	26170	28905	52221	19607	22968	36942	27010	59310	32847	55484	74685	67400	84969	58769	50376	9
mws0154	Negative	173.05	93	174.053	C7H10O5	[M-H]-	C00493	Shikimic acid	Organic acids	Organic acids	138-59-0	B	1005700	986790	951600	679790	519400	655830	883170	2928800	618280	858990	807510	835050	636830	892890	1158100	847770	666260	792860	1110000	2056500	882700	1398700	1407200	1199200	1360900	1068600	1260100
mws0242	Negative	173.08	111	174.089	C8H14O4	[M-H]-	C08278	Suberic Acid	Organic acids	Organic acids	505-48-6	B	61395	74824	62845	69512	47258	81993	65094	36654	53960	42051	49202	38106	82828	64077	56932	52592	56248	45860	63197	64044	69511	69548	50804	60426	72840	61090	81082
Lmgn002555	Negative	173.08	59.01	174.089	C8H14O4	[M-H]-	C16658	2-Propylglutaric acid	Organic acids	Organic acids	32806-62-5	A	4120300	4302000	4290200	8201300	7963600	7277100	3812900	5952800	5861400	1720200	1688500	1492600	1660700	3485200	3551200	6045600	5981200	7063200	6233100	5560300	4686400	1130200	1504500	1519300	2188700	2206700	2220100
Zmyn000155	Negative	173.11	131.08	174.1	C7H14N2O3	[M-H]-	C00437	N-α-Acetyl-L-ornithine	Amino acids and derivatives	Amino acids and derivatives	6205-08-9	B	134900	165300	160030	174710	165610	86988	108890	73267	113970	109080	183860	138990	76917	135190	103300	100480	133670	128940	114510	77661	112260	131400	186750	176200	172990	175410	133620
mws0260	Positive	175.12	116	174.112	C6H14N4O2	[M+H]+	C00062	L-Arginine	Amino acids and derivatives	Amino acids and derivatives	74-79-3	A	649490	625430	719650	1511500	1852500	714890	764690	86628	738260	517450	1568200	666040	294290	729810	896450	612720	772920	582160	124630	152750	407820	522150	769670	748660	500920	685940	487480
mws4175	Negative	175.02	85.03	176.032	C6H8O6	[M-H]-	C02670	D-Glucurono-6,3-lactone	Others	Saccharides and Alcohols	32449-92-6	B	309650	368440	281420	289540	331280	209060	200900	535590	231510	292190	318270	241770	218160	289150	182310	269810	380560	359410	310850	374070	347460	272480	257260	361610	193070	332330	386560
pmb3101	Negative	175.06	115	176.068	C7H12O5	[M-H]-	C02504	2-Isopropylmalic Acid	Organic acids	Organic acids	49601-06-1	B	154450	145990	127420	74890	547970	63236	68435	96682	65298	200750	136040	119840	52869	47728	88074	40863	40536	48960	84539	736530	49978	71458	53802	83759	53171	82563	85618
Lmbn001754	Negative	175.06	115.04	176.068	C7H12O5	[M-H]-	C04411	3-Isopropylmalic Acid*	Organic acids	Organic acids	921-28-8	B	144320	145130	130660	76671	606220	75003	71860	103080	58435	219040	163290	139440	59617	53484	75671	42943	53973	45854	72676	780280	65914	66158	52852	98881	78643	85646	97831
Zmgn001448	Negative	175.06	115.04	176.068	C7H12O5	[M-H]-	C05994	2-Propylmalic Acid*	Organic acids	Organic acids	-	B	111890	139510	129510	71395	624710	60381	54979	116530	79048	221830	161980	155400	54647	70195	79187	43859	56008	55328	78216	859490	56090	85389	54298	89695	75358	78379	104560
pmb0774	Positive	177.1	160.3	176.095	C10H12N2O	[M+H]+	C17203	N-Hydroxytryptamine*	Alkaloids	Phenolamine	-	B	109830	100360	95908	165350	192550	159210	96202	80938	153690	245740	274800	118070	52519	100910	61058	108480	159680	109720	67352	56846	67545	91066	97641	76445	66761	70238	50886
pme2024	Positive	177.1	160	176.095	C10H12N2O	[M+H]+	C00780	Serotonin*	Alkaloids	Plumerane	50-67-9	B	124510	118820	116330	155700	233240	185560	101820	92258	159770	256640	287260	116170	61228	97757	64493	129630	183770	112420	74726	64500	84112	80678	76338	74788	58941	70329	56738
mws0875	Positive	179.05	76	178.041	C5H10N2O3S	[M+H]+	C01419	L-Cysteinyl-L-glycine	Amino acids and derivatives	Amino acids and derivatives	19246-18-5	B	6163.4	12667	13976	21269	16705	9211.5	13714	6175.6	14749	5225.9	8237.3	7577.9	3875.5	9594.9	9209.3	15126	13296	14725	13142	9633	11098	5630.4	10001	9127.9	13820	8173.4	9114.1
pmb2795	Negative	177	145	178.063	C10H10O3	[M-H]-	-	4-Methoxycinnamic acid*	Phenolic acids	Phenolic acids	830-09-1	B	34794	42230	46985	49212	55444	47379	37430	73598	61412	89405	72703	68534	35981	23954	25915	28260	35953	30433	18548	15524	24605	31331	40418	40991	12084	17846	18145
mws0009	Positive	179.07	91	178.063	C10H10O3	[M+H]+	C02666	Coniferaldehyde	Phenolic acids	Phenolic acids	20649-42-7	B	17282	20681	22676	26145	19065	28275	15669	34626	15423	28394	22825	11244	13862	11126	15038	30742	18578	24270	16694	24232	17672	26977	17191	27239	32061	16303	13711
mws1195	Positive	179.07	147.1	178.063	C10H10O3	[M+H]+	-	p-Coumaric acid methyl ester*	Phenolic acids	Phenolic acids	3943-97-3	B	23093	29967	30056	56810	44546	46981	35094	59521	44025	61088	57490	42970	44133	22206	16125	30095	41420	19975	23574	32315	39072	21298	24676	31154	15743	18307	21001
pme3255	Positive	179.11	123	178.099	C11H14O2	[M+H]+	C10454	Methyleugenol	Phenolic acids	Phenolic acids	93-15-2	B	4532.6	5586.8	5426.1	1732.2	3165	3047.6	3761	1177.3	3498	6622.9	6882.2	4885.6	3631.8	9758.4	6046.1	4941.6	5836.7	6040.4	7817.6	4634.9	7287.2	7517.5	5334.8	5598.8	6688.3	6758.6	7228.5
mws2212	Negative	179.03	135.05	180.042	C9H8O4	[M-H]-	C01197	Caffeic acid	Phenolic acids	Phenolic acids	331-39-5	B	142400	109350	134500	263900	349570	267160	213430	206440	183050	169570	134480	167760	74498	138500	115740	21884	79172	57791	32863	48223	54308	65087	60352	100110	17580	25731	25529
mws1164	Negative	179.06	59.01	180.063	C6H12O6	[M+H]+	C05003	D-Fructose*	Others	Saccharides and Alcohols	7660-25-5	B	4644600	4633700	4803200	5864600	5255400	3636200	4432400	12356000	4540100	5686500	4354400	4473600	4743600	4687600	5056600	3813300	3164700	3314600	3350200	5916600	2617200	5701400	3806600	3765300	3769100	3236500	4554400
mws4170	Negative	179.06	59.01	180.063	C6H12O6	[M-H]-	C00031	D-Glucose*	Others	Saccharides and Alcohols	14431-43-7	A	3922600	4335500	4220100	5934100	5126800	3709400	4358200	9678100	4356900	5080000	4316000	4124700	4640500	4344400	4818900	3613800	2789700	3372900	3070900	5787400	2228200	5433400	3571300	3513900	3614500	2894200	4191200
pme0516	Negative	179.06	87	180.063	C6H12O6	[M-H]-	C00137	Inositol	Others	Saccharides and Alcohols	87-89-8	B	150540	141350	127850	175120	139310	138970	116480	221870	153380	126790	143570	165110	138940	113150	129180	116150	141430	131320	119680	137580	129810	149330	155670	121260	109870	110090	111940
mws0663	Positive	181.07	124	180.065	C7H8N4O2	[M+H]+	C13747	1,7-Dimethylxanthine	Nucleotides and derivatives	Nucleotides and derivatives	611-59-6	B	8156.6	13144	10043	12143	9842.1	7711.6	10995	13103	13076	14943	18789	12515	10367	4774.2	7719.9	14159	17918	6654.9	13731	8570.4	8592.5	11025	14425	9673.5	6262.8	11615	6870.9
mws0093	Negative	179.07	146	180.079	C10H12O3	[M-H]-	C00590	Coniferyl alcohol	Phenolic acids	Phenolic acids	458-35-5	B	39112	27588	37177	26145	30304	101780	74762	42164	23055	36671	63089	64088	52283	37028	43014	22489	36411	31704	30798	23220	50507	11453	29532	23382	19551	11462	23218
mws0250	Positive	182.08	136.1	181.074	C9H11NO3	[M+H]+	C00082	L-Tyrosine	Amino acids and derivatives	Amino acids and derivatives	60-18-4	B	37575000	38340000	36945000	58328000	51405000	45231000	40108000	40955000	45626000	43786000	47968000	35767000	33848000	34423000	38361000	34750000	36376000	38824000	30645000	21549000	29975000	22014000	23711000	23967000	24858000	33138000	29208000
mws1350	Negative	181.05	151	182.058	C9H10O4	[M-H]-	-	Syringaldehyde; 4-Hydroxy-3,5-Dimethoxybenzaldehyde	Phenolic acids	Phenolic acids	134-96-3	B	159750	190120	173170	214590	197720	235290	209190	229760	199760	211920	159340	198830	219810	182690	156810	167360	151500	160800	119770	163140	118090	145940	140370	150820	145490	141840	166820
mws0214	Negative	181.07	71	182.079	C6H14O6	[M-H]-	C00794	D-Sorbitol	Others	Saccharides and Alcohols	50-70-4	B	20759	26630	32968	28288	36645	24674	20021	58017	26982	27443	22324	17778	21116	28028	28683	26496	21120	20132	20966	29798	10837	23946	15321	18325	15958	15661	25223
pme2237	Negative	181.07	101	182.079	C6H14O6	[M-H]-	C01697	Dulcitol	Others	Saccharides and Alcohols	608-66-2	B	21316	31189	17513	18539	33325	10893	18344	28501	9085.3	20269	18897	9654.5	18968	25511	23155	24201	27230	24287	22026	28534	30188	17361	23420	25851	20062	23644	23194
pme2596	Positive	184.06	148	183.053	C8H9NO4	[M+H]+	C00847	4-Pyridoxic acid	Others	Vitamin	82-82-6	A	215840	211770	203120	216440	247870	292740	225720	274130	316000	214290	224510	169860	510270	329910	258500	116420	126230	99087	215030	166570	159740	68011	91039	87627	202450	234550	229910
MA10002917	Negative	183.01	109.02	184.012	C6H4N2O5	[M-H]-	C02496	2,4-Dinitrophenol	Phenolic acids	Phenolic acids	51-28-5	B	18432	18535	16748	24677	16581	14188	14220	18098	19424	19490	15937	15741	21480	17444	18397	13405	14349	14009	28215	17700	20132	16816	18352	15010	19970	20755	14518
Zmgn000447	Negative	184.98	78.96	185.993	C3H7O7P	[M-H]-	C00197	3-Phospho-D-glyceric acid	Others	Saccharides and Alcohols	820-11-1	B	13417	19675	21273	10150	10077	12314	8703.6	18203	11730	12874	11557	18778	13439	10877	14137	20809	20482	21239	28901	49320	20771	24770	18694	26544	27610	19667	17132
mws0752	Negative	185.15	185.16	186.162	C11H22O2	[M-H]-	C17715	Undecylic Acid	Lipids	Free fatty acids	112-37-8	A	1213400	1210500	1336700	2145500	2193000	2197500	1381000	895600	1735200	2534000	3040300	2406100	1316700	1441500	1300700	645420	597030	597410	522940	465680	546060	469820	464220	466590	511090	455860	464990
Hmmp001310	Positive	188.07	118.07	187.063	C11H9NO2	[M+H]+	C21283	3-Indoleacrylic acid	Alkaloids	Alkaloids	1204-06-4	B	50312000	43285000	47046000	75006000	80100000	65066000	54620000	35948000	66958000	72811000	79874000	63416000	50801000	57857000	52191000	23269000	28063000	21281000	13338000	8844200	15909000	14213000	15326000	14481000	12321000	20537000	20838000
pmn001492	Negative	187.1	123.1	188.041	C11H8O3	[M-H]-	C18078	Ayapin	Lignans and Coumarins	Coumarins	494-56-4	B	1022700	937360	1084500	1070200	965360	840820	811430	1097300	897170	556150	664020	649380	940860	764150	939640	1199600	1443800	1514300	1359800	1377000	1647300	1083600	1272400	988930	890410	958210	944930
mws0237	Negative	187.1	125	188.105	C9H16O4	[M-H]-	C08261	Azelaic acid	Organic acids	Organic acids	123-99-9	A	21117000	22268000	21349000	22984000	20717000	19089000	17922000	21881000	18907000	11192000	14698000	13057000	19146000	17434000	20307000	25782000	28395000	29666000	25695000	27872000	29747000	23289000	26281000	21559000	19623000	20889000	20067000
mws0736	Positive	189.12	86	188.116	C8H16N2O3	[M+H]+	C02155	N-Glycyl-L-leucine*	Amino acids and derivatives	Amino acids and derivatives	869-19-2	A	7156400	6993300	7162100	7062800	8916600	8459000	7181200	9074600	10744000	6382000	5425900	5533400	6338400	6899200	5875400	6893900	7154300	7103200	7586600	6970400	7365300	5371100	5747000	5627700	6290500	5265500	5848500
pme0122	Positive	189.12	126	188.116	C8H16N2O3	[M+H]+	C02727	N6-Acetyl-L-lysine	Amino acids and derivatives	Amino acids and derivatives	692-04-6	A	233590	268820	228480	376270	350490	303510	295050	268580	263800	258910	403720	265860	186320	205330	222370	198750	228810	211900	171110	164950	182420	118350	175540	159590	123320	175960	129720
mws5041	Positive	189.12	86.1	188.116	C8H16N2O3	[M+H]+	-	L-Glycyl-L-isoleucine*	Amino acids and derivatives	Amino acids and derivatives	19461-38-2	A	6101900	5866100	6002100	6152700	7337300	7044800	6190600	8443000	8881900	5452900	4597600	4313900	5406600	6045500	5669400	5721400	5647800	5914100	6200100	6052700	6589300	4649400	4880200	4959800	5284700	4601600	5254000
Zmjp000182	Positive	189.13	70.07	188.127	C7H16N4O2	[M+H]+	C03884	N-Monomethyl-L-arginine	Amino acids and derivatives	Amino acids and derivatives	17035-90-4	A	993830	948980	879630	1245600	1211100	1008500	1104900	801620	915920	873430	1121100	856780	579080	760600	854390	1167500	1385900	1095200	804370	957350	1273000	827970	1240100	1044200	984400	874510	889210
Zmtn001624	Negative	188.04	144.05	189.043	C10H7NO3	[M-H]-	C02172	N-Acetylisatin	Alkaloids	Plumerane	574-17-4	B	245510	222730	235430	346070	276840	266220	264900	242470	304180	217460	246690	203030	222750	130460	108470	195590	223840	211460	194590	221940	277920	163000	188590	214910	201680	183670	166310
pme0075	Negative	188.06	128	189.064	C7H11NO5	[M-H]-	C00624	N-Acetyl-L-glutamic acid	Amino acids and derivatives	Amino acids and derivatives	1188-37-0	A	625460	632770	646060	329990	324050	332280	334460	187020	475320	213520	255940	323810	313080	422520	522700	650860	688580	770020	517560	542360	720050	1205500	1325200	1100500	1152800	1004400	1327100
pme2244	Positive	190.09	118.07	189.07	C11H11NO2	[M+H]+	-	3-Indolepropionic acid	Alkaloids	Plumerane	830-96-6	B	55986	46994	45736	111760	119560	89897	59683	39787	100000	88725	124160	67491	60784	71099	56261	26938	29090	18032	14176	10376	9158.9	23359	16252	20036	16481	31230	17466
pme0278	Positive	191.1	128	190.095	C7H14N2O4	[M+H]+	C00666	2,6-Diaminooimelic acid	Amino acids and derivatives	Amino acids and derivatives	583-93-7	B	1012700	1302400	1066600	1282200	1156700	461790	832150	450270	687470	251270	701190	405360	814630	769440	863270	2692500	1965200	2609900	1046000	1087100	1647800	1367500	2093900	1929300	1923800	2627100	1914100
ML10198935	Positive	191.12	160.08	190.111	C11H14N2O	[M+H]+	C06212	3-(2-(Methylamino)ethyl)-1H-indol-5-ol	Alkaloids	Plumerane	1134-01-6	A	29824	25673	33499	7466.7	4276.9	6724.8	3722.1	10349	7097.5	156070	67957	47235	9	6809.2	9	6831.4	11302	8130.6	6894.4	9	9	87108	58909	52595	8105.2	11288	12637
mws0281	Negative	191.02	111.01	192.027	C6H8O7	[M-H]-	C00158	Citric Acid	Organic acids	Organic acids	77-92-9	A	9552100	6435500	6347600	6437400	4788400	3669000	6227900	3644000	4251500	2633100	2452700	2054300	4159300	3544500	4046700	16967000	14685000	12690000	9756100	12460000	10939000	10589000	13020000	8862500	12980000	10326000	9438900
Zmyn000453	Negative	191.02	111.01	192.027	C6H8O7	[M-H]-	C00311	Isocitric Acid	Organic acids	Organic acids	320-77-4	B	14327000	14082000	13712000	11256000	12407000	8444300	10935000	8467700	10887000	6083100	7172700	5937700	8733900	8964400	8879200	20671000	21714000	19213000	17108000	14900000	18313000	15675000	14050000	14896000	17646000	17819000	14313000
mws0277	Negative	191.06	85	192.063	C7H12O6	[M-H]-	C00296	Quinic Acid	Organic acids	Organic acids	77-95-2	A	5081200	5040200	5331100	4184500	4539500	3605800	3713800	2847200	3489300	2084400	2792300	2036700	2887900	3155300	2921300	8410900	9348400	6965200	6381300	5670400	7443000	5702700	5485700	5471500	6649400	6575900	7064500
mws1189	Negative	193.04	72.8	194.033	C6H10O7	[M-H]-	C00333	D-Galacturonic acid	Organic acids	Organic acids	685-73-4	B	48439	54354	35272	78112	72134	72034	60281	77383	9	66582	52655	58653	68805	59220	76140	25747	36100	44700	36310	39966	42623	54182	36258	35131	52411	51220	39011
mws0014	Negative	193.05	134.01	194.058	C10H10O4	[M-H]-	C01494	Ferulic acid	Phenolic acids	Phenolic acids	537-98-4	A	11394000	11275000	11491000	21662000	24627000	26836000	20462000	18032000	19394000	11273000	5027300	6514400	3259100	4526300	3454100	12238000	18539000	12429000	6356300	10712000	7880400	4727700	5317300	4590400	3115400	4775400	7040500
pme0534	Negative	195.05	74.9	196.058	C6H12O7	[M-H]-	C00257	Gluconic acid	Others	Saccharides and Alcohols	526-95-4	B	1114900	1210900	1299700	1338600	1571600	1087200	1672200	1251900	1389800	837320	1072800	1001600	1138700	1066300	1227600	1450600	1345300	1465100	1195900	1059600	1363400	1102100	1006000	1056500	1087700	1075500	1147300
Lmlp002205	Positive	197.12	161.1	196.109	C11H16O3	[M+H]+	-	Isololiolide	Terpenoids	Terpene	38274-00-9	B	72252	81500	67498	74713	73184	79234	76548	48644	71006	69954	60176	75503	99288	84102	74916	69385	76918	71468	61574	78160	66169	92586	98234	100040	81193	77916	79067
pmb2497	Negative	197	153	198.053	C9H10O5	[M-H]-	C05584	4-Hydroxy-3-methoxymandelate	Phenolic acids	Phenolic acids	55-10-7	B	397330	212210	250670	231090	163460	77613	291320	233410	163020	164030	94401	160720	146550	128590	194610	266080	261190	285300	163600	362950	315840	282300	406430	267220	446230	178130	335330
mws0027	Negative	197.05	123	198.053	C9H10O5	[M-H]-	C10833	Syringic acid	Phenolic acids	Phenolic acids	530-57-4	B	829360	846620	897580	1334400	1323700	1335100	1304800	1775300	1191500	920470	727440	920220	533630	708040	692190	737360	593510	692380	762430	1074100	983560	615990	598080	675790	448520	388190	464420
pmb2640	Negative	199.17	199.17	200.178	C12H24O2	[M-H]-	C02679	Dodecanoic acid (Lauric acid)	Lipids	Free fatty acids	143-07-7	A	605740	599770	605890	981450	987260	902980	628970	550780	753620	602950	693080	587670	527400	647470	583110	629970	639050	643620	431940	370760	470430	316060	364820	356220	394520	438210	424660
pme0266	Negative	201.11	139	202.121	C10H18O4	[M-H]-	C08277	Sebacate	Organic acids	Organic acids	111-20-6	A	14454	15306	14291	10735	11544	9189.4	8264	15105	12354	6535.5	10513	7031	10349	8660.2	8823.4	16056	15847	19157	15811	15466	20199	16224	20062	14075	10843	14337	13678
mws0018	Positive	203.22	83	202.216	C10H26N4	[M+H]+	C00750	Spermine	Alkaloids	Phenolamine	71-44-3	B	24176000	24214000	25569000	24994000	23161000	26153000	24860000	23441000	27967000	26318000	27452000	24579000	27356000	26180000	25621000	24560000	26384000	22630000	25957000	19987000	25234000	25507000	25214000	21548000	26610000	26136000	23526000
mws0282	Negative	203.08	116.05	204.09	C11H12N2O2	[M-H]-	C00078	L-Tryptophan	Amino acids and derivatives	Amino acids and derivatives	73-22-3	A	39301000	37745000	37299000	59482000	72054000	54627000	41480000	28460000	56177000	57241000	69292000	52976000	43673000	50691000	46540000	19952000	24194000	19656000	11770000	8172600	13728000	12151000	13414000	12663000	11146000	18261000	17576000
Zmtn001464	Negative	204.03	160.04	205.038	C10H7NO4	[M-H]-	C02470	4,8-Dihydroxyquinoline-2-carboxylic acid	Organic acids	Organic acids	59-00-7	B	1327000	1325000	1401300	1831800	1825000	2082600	1834800	1269900	2533700	1562100	1064500	1258900	1064900	989900	881390	1650500	1213700	1569200	1584100	1167400	1221800	1110600	991120	1072200	1056900	929310	859660
pmb0818	Positive	206.1	147.5	205.074	C11H11NO3	[M+H]+	C05660	Methoxyindoleacetic acid	Alkaloids	Plumerane	3471-31-6	B	2269500	2228600	2077500	4693600	5066600	3816000	2563000	1688200	3703400	3793500	5444300	3272200	2337700	2798500	2409400	960990	1259500	957580	542240	397550	643630	587150	617220	588640	457140	857290	810170
pmb1587	Positive	207.14	165.2	206.131	C13H18O2	[M+H]+	-	4-Hydroxy-3,5-diisopropylbenzaldehyde	Phenolic acids	Phenolic acids	10537-86-7	B	86071	90873	85253	75440	84531	104220	80367	76811	88020	91705	109630	93923	107350	87828	94628	61324	65319	67084	87889	83843	78989	76800	84783	83318	101540	91869	78841
Lmln010063	Negative	205.16	189.13	206.167	C14H22O	[M-H]-	-	2,6-Di-tert-butylphenol	Phenolic acids	Phenolic acids	128-39-2	A	1000100	1243500	1067400	1217200	1103100	1482600	1301900	1132800	1423100	1364000	1232700	1208400	1058200	1021000	1259400	1153100	1209600	1044400	1123300	1197800	1143600	1325900	1201000	1083700	1184800	1077800	1274500
Zmgn002106	Negative	206.08	58.03	207.09	C11H13NO3	[M-H]-	C03519	N-Acetyl-L-phenylalanine	Amino acids and derivatives	Amino acids and derivatives	2018-61-3	A	207110	198110	218670	270690	311680	216160	243440	188920	216460	149650	218520	185990	120610	211960	205540	199550	273800	237160	151360	214440	204700	121670	89808	119860	160910	159760	177880
MA10107783	Negative	207.03	119.05	208.037	C10H8O5	[M-H]-	C20772	3-[(1-Carboxyvinyl)oxy]benzoic acid	Phenolic acids	Phenolic acids	16929-37-6	B	24532	28396	30116	31386	23042	36052	24914	27874	25519	32496	15689	29874	18350	23081	9	18422	35564	24286	14178	22484	20710	20960	16755	13648	11848	21318	18160
mws1212	Positive	209.08	177.3	208.074	C11H12O4	[M+H]+	-	Methyl ferulate	Phenolic acids	Phenolic acids	2309-07-1	B	100530	129610	134310	145420	135570	124040	116780	159650	157230	151290	104260	126150	79746	98271	120300	149320	170580	153680	95895	93797	109230	90630	100880	108660	92289	97318	119250
pme3443	Negative	207.07	192	208.074	C11H12O4	[M-H]-	C05610	Sinapinaldehyde	Phenolic acids	Phenolic acids	4206-58-0	B	81741	73889	73099	49608	59624	84433	68073	87266	65409	92501	97768	74702	119610	88881	85806	64762	67032	59754	70513	87844	64676	64105	66187	69149	71779	83488	63408
pmb2620	Negative	207.07	133.1	208.074	C11H12O4	[M-H]-	-	3,4-Dimethoxycinnamic acid	Phenolic acids	Phenolic acids	14737-89-4	B	103400	121650	128840	140930	132110	120160	127740	170230	143110	139650	100570	115290	70955	104720	99035	157830	160180	140050	89620	88890	102200	92124	115110	113130	78500	91731	118470
Zmyn000108	Negative	209.03	85.03	210.038	C6H10O8	[M-H]-	C00818	D-Saccharic acid	Others	Saccharides and Alcohols	87-73-0	B	177430	150930	164570	230490	210960	196810	148190	267200	125290	152050	124580	126230	127590	83838	74506	188690	212410	193980	169000	213390	188160	146970	138670	153570	126370	93638	123180
Hmcn000192	Negative	209.07	59.01	210.073	C7H14O7	[M-H]-	C02076	Sedoheptulose	Others	Saccharides and Alcohols	3019-74-7	B	84491	81018	67069	72380	91404	71280	100420	183190	102450	125750	55193	73529	61107	90649	66235	113000	57414	111320	127940	106140	52862	163260	78070	63009	91078	102070	94052
Hmcp003783	Positive	211.09	193.07	210.079	C13H10N2O	[M+H]+	-	1-Acetyl-β-carboline	Alkaloids	Alkaloids	-	B	90678	90434	84559	98261	160340	316050	170550	51049	111730	223120	222140	214850	131540	136140	101530	15724	21889	15665	14772	8534.8	14295	10622	11421	9472.3	11133	16070	17155
Zmgn003633	Negative	211.13	183.14	212.141	C12H20O3	[M-H]-	C16309	12-Oxo-10E-Dodecenoic Acid	Lipids	Free fatty acids	65410-38-0	B	10119	9319.2	9673	3040.6	2312.4	3249.1	4505.8	5387.3	4249.3	4472.8	4742.7	5084.3	8731.1	4206.1	3802.5	13902	8219.1	13031	20809	13570	9833.4	25610	15556	16622	12796	17195	12800
pmb2507	Negative	213.1	97	214.024	C5H11O7P	[M-H]-	C00672	2-Deoxyribose-1-phosphate	Nucleotides and derivatives	Nucleotides and derivatives	17210-42-3	B	43065	46681	49109	36185	55948	49898	40380	24745	32436	66577	59871	56809	37224	32129	54520	142150	32308	47027	28025	59516	39072	57258	86707	47819	59172	40517	43728
mws0751	Negative	213.19	195	214.193	C13H26O2	[M-H]-	C17076	Tridecanoic Acid	Lipids	Free fatty acids	638-53-9	A	7101.4	4967.1	6075.5	13822	13033	11783	7890.3	6562.9	9187.2	13256	15530	12888	7317.4	7617.4	6974.7	3211.4	4393.8	2037.2	3546.5	2435.5	2418.3	1773.8	2158.3	1541	2021.7	3025.4	1994.7
pme0170	Positive	217.13	158	216.122	C8H16N4O3	[M+H]+	-	N-Acetyl-L-Arginine	Amino acids and derivatives	Amino acids and derivatives	155-84-0	A	148820	205300	163480	284750	214460	151610	145750	88852	162720	187130	209690	100890	100400	64461	65332	276540	195740	229600	174350	197830	141800	150600	169440	244480	151650	161340	150730
pme2566	Negative	217.08	199	218.09	C8H14N2O5	[M-H]-	-	5-L-Glutamyl-L-amino acid	Amino acids and derivatives	Amino acids and derivatives	5875-41-2	B	196250	153210	157090	192350	170030	119290	82556	295370	100880	238940	338720	287590	158230	312790	434740	56160	128640	82019	95590	86163	121940	105190	156310	237530	108120	137650	142260
mws0677	Positive	219.11	160	218.106	C12H14N2O2	[M+H]+	C00978	N-Acetyl-5-hydroxytryptamine	Alkaloids	Alkaloids	1210-83-9	B	89554	98112	79415	132060	145770	114140	82560	64392	144000	149080	211300	113860	92657	124330	108490	67258	60741	70111	44387	32526	23614	54376	32998	35043	33003	59951	53013
mws1337	Positive	220.12	202.1	219.111	C9H17NO5	[M+H]+	C00864	D-Pantothenic Acid	Others	Vitamin	79-83-4	B	1724200	1668700	1587500	1815500	2068300	1746100	1816900	1880000	2149200	2385400	2012800	1670800	2093000	1837800	1903400	1424600	1393800	1317900	1069700	1189900	1207600	1284300	1375900	1242100	1089100	1310300	1238500
pme1228	Positive	221.09	204	220.085	C11H12N2O3	[M+H]+	C00643	5-Hydroxy-L-tryptophan	Amino acids and derivatives	Amino acids and derivatives	56-69-9	A	116420	105400	122780	201860	235890	155640	152300	67740	189590	151370	214480	132240	115680	140440	108930	56038	78604	59561	46829	48670	47352	43777	39947	29888	36124	43159	39668
Hmyp002656	Positive	222.08	130.06	221.068	C11H11NO4	[M+H]+	-	Methyl dioxindole-3-acetate	Others	Others	57061-18-4	A	54598	38552	47832	42309	73807	84615	77931	57554	88905	23193	31736	26516	71306	29276	18914	39259	68382	58647	56347	36417	33734	22336	31222	33542	28042	29346	32831
pme2755	Positive	222	144	221.09	C8H15NO6	[M+H]+	C00140	N-Acetyl-D-glucosamine*	Others	Saccharides and Alcohols	7512-17-6	B	520200	625060	715360	461820	539880	494090	582830	560610	630050	593710	616550	542030	588280	656730	581480	509790	556530	623460	613110	519160	519660	498020	611590	490010	565120	586220	614470
mws4174	Positive	222.1	138	221.09	C8H15NO6	[M+H]+	C00645	N-Acetyl-D-mannosamine*	Others	Saccharides and Alcohols	7772-94-3	B	15711	30324	16833	11925	11281	15815	14886	22808	14069	14850	8634.5	7028.9	17300	7434.7	8143.5	31476	22127	27232	63711	36240	31376	42440	17060	17500	34124	29859	20075
mws5042	Positive	223.11	120.09	222.1	C11H14N2O3	[M+H]+	-	L-Glycyl-L-phenylalanine	Amino acids and derivatives	Amino acids and derivatives	721-66-4	A	4064400	3475800	4091600	4215900	5026200	4276900	3678800	4991400	6457000	4582700	3235400	2656800	3021400	3414700	3418700	3704800	3993400	4405300	4755200	4331300	3658500	3761400	3808500	3517700	3782300	3373900	3842500
Hmgp005956	Positive	223.13	149.02	222.125	C13H18O3	[M+H]+	C02533	Dehydrovomifoliol	Terpenoids	Monoterpenoids	15764-81-5	A	74646	79746	82247	77323	89896	94795	101150	80047	86262	75294	66943	70865	64896	73643	71378	78756	71249	78631	88620	85833	78900	76246	68250	83590	70746	88191	75862
mws0520	Positive	224.09	136	223.084	C11H13NO4	[M+H]+	-	N-Acetyl-L-tyrosine	Amino acids and derivatives	Amino acids and derivatives	537-55-3	B	469980	404790	400340	372880	355230	369350	351950	377540	349010	213730	404810	295560	322290	387650	433800	499400	525060	604660	495110	519920	573410	431080	454540	433950	443490	533810	416460
Lmyp003951	Positive	227.09	181.09	226.084	C11H14O5	[M+H]+	-	3-Hydroxy-1-(4-hydroxy-3,5-dimethoxyphenyl)propan-1-one	Phenolic acids	Phenolic acids	-	B	1006700	968780	916660	668180	597960	820960	650370	585200	854840	4087600	2381300	3370700	817180	545240	513900	388750	303930	358920	447110	236180	448100	1495400	1626900	1385100	344420	339350	275640
pme1194	Positive	228.1	112	227.091	C9H13N3O4	[M+H]+	C00881	2'-Deoxycytidine	Nucleotides and derivatives	Nucleotides and derivatives	951-77-9	B	18799000	17963000	17748000	14241000	8545500	13312000	15040000	25436000	14569000	20848000	19190000	20483000	31725000	16004000	17831000	14388000	11848000	13708000	17117000	19423000	10596000	21816000	18949000	21185000	18412000	24301000	26998000
pme3882	Negative	227.1	184	228.075	C9H12N2O5	[M-H]-	C00526	2'-Deoxyuridine	Nucleotides and derivatives	Nucleotides and derivatives	951-78-0	B	2066400	2056600	1916900	2766800	3011000	1869300	2312300	2061300	2634000	1347200	1982600	1676400	1468800	2317300	2312200	2002700	2099800	1901800	1534600	1241400	2234400	1678000	2463500	2097500	1810300	1797500	1591700
Zmjn003398	Negative	227.13	183.14	228.136	C12H20O4	[M-H]-	C16308	2-Dodecenedioic acid	Lipids	Free fatty acids	6402-36-4	B	5383200	5122900	5420500	3457500	2944300	3346600	5524400	7030700	4839600	3369500	4059600	3614100	5028900	4064400	3916600	6863700	5647000	7180200	9067200	8002300	8789100	6875900	6616500	5582000	4968600	6262600	4903100
mws0119	Negative	227.2	227.2	228.209	C14H28O2	[M-H]-	C06424	Myristic Acid	Lipids	Free fatty acids	544-63-8	A	21996000	19461000	18535000	25554000	25792000	21624000	20360000	21945000	19074000	18044000	20821000	17402000	16874000	18736000	16974000	18827000	18979000	19150000	15873000	16171000	17408000	14615000	14691000	14034000	17308000	14870000	16452000
Lmhp001461	Positive	229.15	70.07	229.154	C11H20N2O3	[M+H]+	-	L-Prolyl-L-Leucine	Amino acids and derivatives	Amino acids and derivatives	52899-07-7	A	1617400	1710300	1615300	1450900	1591600	2307000	1255800	1863600	2389300	1990200	1825000	1601300	1345500	1742000	1802300	1202000	1481200	1418000	1754600	1575600	1613600	1396100	1429300	1580100	1125700	1088900	1049600
mws0474	Negative	229.14	211	230.152	C12H22O4	[M-H]-	C02678	Dodecanedioic aicd	Organic acids	Organic acids	693-23-2	A	12274	13052	12822	12063	11999	9994.8	12327	22843	13985	10797	11807	13181	12147	7373.2	6927.3	13233	11570	12515	17146	13951	13176	11760	9288.1	9505.6	7971	9815.4	9129.3
Lmhp001670	Positive	231.16	72.08	231.17	C11H22N2O3	[M+H]+	-	L-Valyl-L-Leucine	Amino acids and derivatives	Amino acids and derivatives	3989-97-7	B	5140000	5250900	5398200	4271200	4868000	5697100	4347400	7256600	5498200	6352000	5208600	4314100	5350400	4891000	4928300	3450900	4237300	4015800	6379400	8204000	4651400	4839400	4693200	5918800	5724400	4732000	5744300
pmb0490	Positive	235.14	147.04	234.137	C13H18N2O2	[M+H]+	C18326	p-Coumaroylputrescine	Alkaloids	Phenolamine	34136-53-3	A	4047200	3199200	3085600	3022000	1046600	55354	5718400	3484400	1567100	1237000	372350	1118300	593090	168230	135630	6957600	9083700	5703800	2222900	965780	2236900	816950	1668900	2212400	2905900	6173500	5800800
pmb0962	Positive	235.1	118.3	234.158	C10H22N2O4	[M+H]+	-	L-Lysine-Butanoic Acid	Amino acids and derivatives	Amino acids and derivatives	80407-71-2	B	2278200	2918500	2814600	4407700	4125400	3645000	2828900	2437300	2735300	3830600	5026000	3627300	3879900	3573200	3313100	1591000	1925500	1292100	938860	1054900	1297700	1580300	2370200	2515400	1385000	1541500	1664600
mws4176	Positive	237.12	120.09	236.116	C12H16N2O3	[M+H]+	-	L-Alanyl-L-Phenylalanine	Amino acids and derivatives	Amino acids and derivatives	3061-90-3	A	1924400	1717800	1657800	1954900	1599900	1907600	1871600	2605500	1962300	1931300	1776600	1378300	1956300	1789300	1804900	1431100	1557300	1553900	1934100	1956100	1378200	1602200	1370300	1934200	1664100	1585100	2182200
Lmhn003240	Negative	237.04	121.03	238.048	C11H10O6	[M-H]-	-	Benzoylmalic acid	Phenolic acids	Phenolic acids	22138-51-8	B	1692400	1736000	1526700	2446400	2525700	2044300	2175400	2733200	2042000	846910	1402900	1200900	557760	994820	1064400	1730000	1701200	1623200	2037000	2759000	2004000	878360	1077600	978140	1085700	684050	783060
pme0428	Negative	237.08	103	238.084	C12H14O5	[M-H]-	-	3,4,5-Trimethoxycinnamic acid	Phenolic acids	Phenolic acids	90-50-6	B	8206	9560.1	8535	3727.4	3217.9	3451.2	5394.5	14381	2604.7	5161.7	7548.1	4699.6	4308.4	9948.1	14190	3701.3	6366.6	3829.2	5294	10376	7116.4	11276	12975	15629	9484.6	15136	15992
mws0221	Positive	241.03	152	240.024	C6H12N2O4S2	[M+H]+	C00491	L-Cystine	Amino acids and derivatives	Amino acids and derivatives	56-89-3	B	14027	7798.8	10327	5762.1	7142.7	10710	20373	21766	4751.7	15130	12310	6982.7	17898	9143.8	13681	6616.2	8263.4	5772.4	7105.4	7584	2635.4	13647	7293.1	7798.1	8491.6	15592	7529.6
pme2827	Negative	239	223	240.245	C16H32O	[M-H]-	C00517	Palmitaldehyde	Lipids	Free fatty acids	629-80-1	B	11642000	12350000	13218000	13002000	10845000	11575000	13105000	10753000	13049000	12926000	9885300	10741000	11192000	13150000	10942000	9984900	10389000	9551600	9573500	9260200	9157900	8557500	9203500	9115400	8735700	8871000	8657000
mws1383	Positive	243.09	145	242.08	C12H10N4O2	[M+H]+	C01727	Lumichrome	Alkaloids	Alkaloids	1086-80-2	B	16841	19739	13938	15800	17413	18552	13012	13983	9303.6	14129	10600	20974	13673	13651	15256	25120	24483	25113	25977	14559	18816	24600	22445	21207	33172	14247	19746
pme0264	Positive	243.1	127	242.09	C10H14N2O5	[M+H]+	C00214	Thymidine	Nucleotides and derivatives	Nucleotides and derivatives	50-89-5	A	27366000	26355000	25578000	25100000	26271000	23196000	26628000	25928000	27161000	22159000	24389000	23782000	28656000	27178000	28842000	26794000	27470000	26822000	23740000	24668000	28521000	27398000	31154000	29387000	24988000	27124000	27428000
mws0359	Negative	241.22	241.22	242.225	C15H30O2	[M-H]-	C16537	Pentadecanoic Acid	Lipids	Free fatty acids	1002-84-2	A	1247800	962050	988700	1074400	1520400	955930	941440	1216300	1182100	1001400	1406000	895480	921480	646260	574630	807450	935120	911760	607090	690340	694720	493490	638830	573570	520320	577400	572560
ML10180524	Positive	244.09	112.05	243.086	C9H13N3O5	[M+H]+	C02961	Cytarabine	Nucleotides and derivatives	Nucleotides and derivatives	147-94-4	A	13381000	16318000	13350000	15215000	8372300	12308000	10027000	25327000	11116000	24189000	14801000	12704000	20336000	8939800	9042600	10958000	10547000	14588000	19547000	33997000	9259200	17079000	11573000	15843000	12800000	19598000	19659000
pme3732	Positive	244.09	112	243.086	C9H13N3O5	[M+H]+	C00475	Cytidine	Nucleotides and derivatives	Nucleotides and derivatives	65-46-3	A	10488000	11286000	10421000	6792800	5365600	8686100	7729100	16579000	8925000	10728000	9977400	10471000	14926000	9157500	7683400	8275800	6976900	7596900	12133000	25686000	6274800	13182000	9825900	10472000	10858000	10773000	14730000
mws0248	Negative	243.06	110	244.07	C9H12N2O6	[M-H]-	C00299	Uridine	Nucleotides and derivatives	Nucleotides and derivatives	58-96-8	A	1922100	2589700	2872700	2570200	2679700	2749700	2149500	2293400	1948400	2137200	2004200	2619900	1993700	3031300	1938400	1935000	2450000	2466200	2238700	2248200	2606900	2220300	2006100	2228700	2227400	1946900	1700400
Lmhp002031	Positive	245.18	86.1	245.186	C12H24N2O3	[M+H]+	-	L-Leucyl-L-Leucine	Amino acids and derivatives	Amino acids and derivatives	3303-31-9	A	1385900	1361200	1557700	1186400	1031900	1373500	1020900	1963600	1612100	1185400	1182200	1027900	1426100	1015200	959790	1057600	1307100	1207800	1546000	2890100	1260400	1473700	1353900	1596900	1108000	1683400	1989800
pmb2591	Negative	245.09	203.2	246.1	C13H14N2O3	[M-H]-	-	N-Acetyl-L-Tryptophan	Amino acids and derivatives	Amino acids and derivatives	1218-34-4	A	4162200	2827900	3700800	5953800	4994700	4995400	5680400	5512600	3313700	3217800	3313600	3658200	2048400	1481900	1731100	3488100	5686300	3889800	3107900	5613500	3755500	3462700	4019000	4575400	2417800	2086800	2122600
Lmrj002087	Positive	247.13	86.09	246.121	C10H18N2O5	[M+H]+	-	L-Isoleucyl-L-Aspartate	Amino acids and derivatives	Amino acids and derivatives	-	A	2413100	2257900	2228500	1941900	2007600	2570600	2037200	3459800	3187900	2041100	1870300	1404100	1824000	1976900	2431000	1989300	2348500	2047100	3476600	3014200	2160700	1417300	1541800	1764000	2155100	1964700	2342500
Lmhp002772	Positive	249.16	147.04	248.152	C14H20N2O2	[M+H]+	-	p-Coumaroylcadaverine	Alkaloids	Phenolamine	-	A	4734700	4024300	3711000	5214300	1743700	67236	8168000	7048600	2491100	1915900	363080	1607500	540770	185530	112430	11241000	13696000	9316200	2888500	1137600	2429800	830030	1415000	2669200	2309300	6547700	5950300
pmb0323	Positive	251.14	163.04	250.132	C13H18N2O3	[M+H]+	C03002	N-Caffeoylputrescine	Alkaloids	Phenolamine	29554-26-5	A	3168500	2842200	2861700	7277200	2763800	128910	13541000	7215600	3066400	2614100	518480	2200200	380320	363220	222430	5467500	5524000	4020700	845850	255240	1930500	265750	907990	730350	774500	2648600	2208700
Lmhp002153	Positive	251.14	147.04	250.132	C13H18N2O3	[M+H]+	-	N-p-Coumaroylhydroxyputrescine	Alkaloids	Phenolamine	-	A	27054000	26744000	27417000	21126000	35715000	8889800	26643000	23846000	24579000	15612000	14721000	18544000	9784900	6488900	6003400	37273000	62065000	33746000	18423000	8226300	19173000	10780000	11243000	9882100	63458000	63828000	47125000
pma1840	Positive	250.14	147	250.144	C14H20NO3+	[M]+	-	4-Coumaroylcholine	Alkaloids	Alkaloids	-	B	316280	286680	202390	296430	105840	7763.8	537040	401290	137990	138180	36869	98832	55694	21355	16709	739640	759560	600110	178580	73170	121580	53557	108520	186800	199530	382600	434590
pme3961	Positive	252.11	136	251.102	C10H13N5O3	[M+H]+	C00559	2'-Deoxyadenosine	Nucleotides and derivatives	Nucleotides and derivatives	958-09-8	A	16786000	16954000	17970000	17818000	18116000	10761000	12706000	16573000	10874000	17458000	25207000	23399000	12221000	19444000	24072000	16530000	18558000	15577000	11784000	17285000	15955000	17039000	18652000	15456000	13506000	17072000	17672000
Hmbp003234	Positive	255.09	163.03	254.079	C12H14O6	[M+H]+	-	1-O-Caffeoylglycerol	Lipids	Glycerol ester	-	B	145260	121900	95901	65565	63221	49629	59204	78796	42106	88657	87826	86275	69113	72420	83303	170010	94100	134880	102200	159310	141170	211750	220040	224070	135180	140920	167200
mws0361	Negative	253.22	235.19	254.225	C16H30O2	[M-H]-	C08362	Palmitoleic Acid	Lipids	Free fatty acids	373-49-9	B	14091	13543	14570	21826	21761	17270	17718	20196	16793	10619	20514	14613	14138	11196	9196.8	13770	15957	15507	12653	16690	13608	13717	11158	14240	11639	8667.8	10044
pma3101	Positive	256.2	124.1	256.082	C11H14NO6+	[M+H]+	C05841	Nicotinate D-ribonucleoside	Others	Vitamin	17720-18-2	B	7967900	8234900	7769400	6682000	6694400	7080800	8626900	9529500	9085400	7818400	7511200	7754900	7747900	6057200	5636100	7903700	7291900	7454000	9052400	8763400	6087600	8082400	7568500	7870200	7824200	7195100	7474500
mws1488	Negative	255.23	237.22	256.24	C16H32O2	[M-H]-	C00249	Palmitic acid	Lipids	Free fatty acids	57-10-3	A	176300	118520	116680	117290	143060	119490	130910	166080	121080	106040	128590	115970	121220	116050	115530	138550	121500	178240	128960	149290	138570	124520	126270	130650	132090	107440	118870
pme1187	Negative	257.08	124	258.085	C10H14N2O6	[M-H]-	-	5-Methyluridine	Nucleotides and derivatives	Nucleotides and derivatives	1463-10-1	A	126000	143770	136520	136250	142710	141330	131170	140440	126530	109230	127920	122910	104030	120890	124400	124140	138190	140600	139900	157640	133350	124350	117810	139170	145490	128660	137980
mws0866	Negative	259.02	97	260.03	C6H13O9P	[M-H]-	C00092	D-Glucose 6-phosphate*	Others	Saccharides and Alcohols	56-73-5	B	28983	31230	31232	32678	35049	27294	27376	60392	23892	23600	24312	25562	30681	38223	35293	18536	16465	18184	14488	55833	20086	25082	20528	22500	27520	22160	34947
mws1090	Negative	259.02	97	260.03	C6H13O9P	[M-H]-	C00103	Glucose-1-phosphate*	Others	Saccharides and Alcohols	59-56-3	B	28810	19567	26477	26531	35199	24501	16629	55835	20512	15122	23117	21770	27838	15404	28834	22384	11488	12623	14945	58251	18974	25186	12906	23856	17406	16853	22310
Lmhp001732	Positive	263.13	70.07	263.139	C14H18N2O3	[M+H]+	-	L-Prolyl-L-Phenylalanine	Amino acids and derivatives	Amino acids and derivatives	13589-02-1	A	143000	90630	95945	102270	262280	133080	81290	126840	105070	179890	283900	140670	136200	166870	180830	58360	48455	52249	65465	125650	71686	108210	73838	64618	128310	73127	127030
Lmlp003161	Positive	265.15	177.06	264.147	C14H20N2O3	[M+H]+	C10497	N-Feruloylputrescine	Alkaloids	Phenolamine	501-13-3	A	659650	553640	537130	657890	1350500	437650	793570	413220	874250	234300	207940	229310	44875	54329	59633	1391500	1478600	866670	224470	85630	642320	260380	391530	294380	282310	219430	296120
Lmhp002001	Positive	265.15	72.08	264.147	C14H20N2O3	[M+H]+	-	L-Valyl-L-Phenylalanine	Amino acids and derivatives	Amino acids and derivatives	3918-92-1	B	1562300	1203100	1192800	1329800	924670	1070600	1110100	2005600	1653300	1422900	1460200	1138700	1511400	1237000	1200200	773720	980570	1075600	2218500	2591100	1335000	1803200	1635800	2005500	1680200	1582000	1823200
Lmmp002013	Positive	267.17	179.07	266.163	C14H22N2O3	[M+H]+	-	Dihydroferuloylputrescine	Alkaloids	Phenolamine	-	B	18821	17104	9464.9	36106	85839	11775	31525	23052	39758	13427	13209	11101	8912.6	10460	4595.2	10292	29289	21895	5759.2	3066.7	23833	7159.5	14715	5942.4	11241	12194	18346
Hmsn000210	Negative	133.01	115.01	266.224	C17H30O2	[M-H]-	-	Methyl 7,10-hexadecadienoate	Lipids	Free fatty acids	-	B	2410800	2110600	2215200	2662400	2964400	1861000	2202900	1619600	1629800	3262300	2979300	2668100	3573200	2837400	2992800	2560800	2491500	2362400	1668900	1964900	1815900	2046800	3156300	2111900	2315500	2116000	1978800
pme0230	Positive	268.1	136.06	267.097	C10H13N5O4	[M+H]+	C00212	Adenosine	Nucleotides and derivatives	Nucleotides and derivatives	58-61-7	A	9782800	8977000	9456200	13332000	12098000	9509300	10487000	7838200	12014000	9835000	10282000	12401000	5693900	8280900	9166400	8687500	10439000	7767400	7052800	5623600	10815000	7975200	9649100	7160700	5608000	5380900	4641000
pme1184	Positive	268.1	152	267.097	C10H13N5O4	[M+H]+	C00330	2'-Deoxyguanosine	Nucleotides and derivatives	Nucleotides and derivatives	961-07-9	A	3542800	3509500	3467200	4309100	4141600	2982100	3632000	4054900	3770600	2669900	3628000	2928200	3948800	3393300	3834700	3225400	3250800	3196900	2736700	2769400	3368200	3419100	3500000	3674400	3224700	3368100	3205000
pme2890	Positive	269.06	136	268.055	C8H16N2O4S2	[M+H]+	C01817	L-Homocystine	Amino acids and derivatives	Amino acids and derivatives	626-72-2	B	195190	159210	213640	109080	113950	158730	148140	159330	206940	121550	118930	137330	142760	162880	179460	186210	214370	198140	199180	248590	216280	240850	272430	268890	273970	142380	198260
mws1060	Negative	267.07	135	268.081	C10H12N4O5	[M-H]-	-	9-(Arabinosyl)hypoxanthine	Nucleotides and derivatives	Nucleotides and derivatives	7013-16-3	A	349890	318660	319360	422840	405990	544300	350900	522890	334220	507030	574660	348980	405720	296880	256350	261140	269520	222240	238840	289960	200810	204000	188770	225480	249760	262060	204690
mws0383	Negative	267.23	267.23	268.24	C17H32O2	[M-H]-	-	10-Heptadecenoic Acid	Lipids	Free fatty acids	29743-97-3	A	12837000	10110000	10490000	16121000	14914000	17224000	15129000	19576000	16369000	16191000	17892000	17437000	16164000	11609000	11039000	6020600	6718700	7556400	4584600	5948900	6364800	3562100	4258900	3819100	2817300	3834100	3506800
pmp000344	Positive	271.06	243.06	270.053	C15H10O5	[M+H]+	-	3',4',7-Trihydroxyflavone	Flavonoids	Flavonoid	2150-11-0	B	3840.2	4100.7	3991.5	5319	4344.2	4179.3	4175.9	5590.7	4024.9	3769.7	7178.4	4501.3	3942.1	6784.4	6097.6	3569.4	4655.3	3838.7	5251.4	5424.3	6619.5	3969.1	4164.4	3900.2	5305.8	4838.9	2952.4
pmp000571	Positive	271.06	153.01	270.053	C15H10O5	[M+H]+	C01477	Apigenin	Flavonoids	Flavonoid	520-36-5	A	11724	14593	16619	11571	7261.1	15076	16511	16111	19681	12686	16832	16936	17316	15192	15301	4570.3	6754.5	6097.6	5694.1	11201	9744.6	5220.2	8993.4	7152.5	7666.9	8834.4	9176.6
mws0362	Negative	269.25	269.24	270.256	C17H34O2	[M-H]-	-	Heptadecanoic acid	Lipids	Free fatty acids	506-12-7	A	283730	196650	221530	368230	299280	362550	339650	414090	346700	370220	401590	330940	322160	250040	241690	137290	129570	150100	96725	113020	113240	81255	87110	77539	64655	98413	74346
pmf0293	Negative	269.29	209.2	270.292	C18H38O	[M-H]-	-	1-Octadecanol	Lipids	Free fatty acids	112-92-5	B	93373	96072	86435	93237	91145	97857	102930	94459	94290	97101	87272	89861	87052	91177	94622	97786	101650	92143	96596	87054	97362	87676	101710	106420	102550	94025	98983
pme2960	Positive	273.08	153	272.068	C15H12O5	[M+H]+	C06561	Naringenin chalcone*	Flavonoids	Chalcones	73692-50-9	B	40773	43901	44367	45478	37174	54106	63314	78293	61336	81921	66453	75145	61345	45026	45885	23819	24910	25765	33309	46348	37688	24173	26139	27646	30987	36160	31300
pme0376	Negative	271.06	151	272.068	C15H12O5	[M-H]-	C00509	Naringenin (5,7,4'-Trihydroxyflavanone)*	Flavonoids	Dihydroflavone	480-41-1	B	76552	75541	73206	76864	69984	86628	90906	110520	97848	132540	103190	127150	107900	71731	64165	33299	35664	42991	42596	87670	56325	37127	42579	51365	48010	54440	53768
pme3472	Negative	271.09	107.6	272.09	C12H16O7	[M-H]-	C06186	Arbutin	Phenolic acids	Phenolic acids	497-76-7	B	129100	123060	122420	122110	88216	108900	117680	170110	94451	100700	147930	106190	159610	107620	106030	75028	96047	93200	104550	162960	107620	112240	105160	99191	118590	103600	111590
Lmmn003323	Negative	271.23	225.22	272.235	C16H32O3	[M-H]-	-	2-Hydroxyhexadecanoic acid	Organic acids	Organic acids	764-67-0	B	434340	428110	425070	591100	844480	373490	507940	519560	451280	334540	465820	348160	421420	307990	355990	417380	601580	486230	417630	484380	517600	315900	341110	322710	298990	335890	376730
pmb1452	Positive	275.1	213.2	273.267	C16H35NO2	[M+H]+	-	N-Lauryldiethanolamine	Lipids	Free fatty acids	1541-67-9	B	31927	24604	30858	30137	26822	30067	23845	27341	23960	37027	29825	15160	26205	29278	27303	42783	19038	22919	26138	30415	21363	23361	31087	24194	30128	19711	27660
pmp001264	Positive	274.27	256.27	273.267	C16H35NO2	[M+H]+	-	Hexadecylsphingosine	Lipids	Sphingolipids	-	B	3014000	2851100	2574900	3135300	3984100	3854700	3422600	3399100	3031800	3080000	2822900	2700500	3053000	2457400	2590700	2686400	3255200	2533500	3114400	3350400	2637100	2821600	3009300	2966800	3098000	2461200	2634800
Lmtp005493	Positive	275.13	135.08	274.121	C16H18O4	[M+H]+	C10256	4,4'-Dihydroxy-3,5-dimethoxybibenzyl	Phenolic acids	Phenolic acids	39499-96-2	B	22365	13720	17534	13969	21360	7896.4	16555	11104	16888	8730.3	13741	9724.9	6005.2	11114	11551	23418	24011	22124	17771	25577	22389	21534	20978	22528	6502.3	10059	12871
pmb1574	Positive	277.2	93	276.209	C18H28O2	[M+H]+	-	9,12-Octadecadien-6-Ynoic Acid	Lipids	Glycerol ester	61481-29-6	B	638610	587060	561870	689720	838340	667580	549550	600930	918450	486400	503660	421100	342510	370640	406840	647070	761070	731880	671840	583980	707650	635260	627930	595880	398970	511030	477910
mws1038	Negative	277.12	146	278.13	C11H22N2O4S	[M-H]-	C00831	Pantetheine	Others	Others	496-65-1	B	32361	29570	35856	43893	40085	29462	26837	18296	42695	17679	20948	13506	13531	22364	15666	46376	47393	48806	49673	20234	36545	30041	25071	18336	36670	36428	25881
Lmlp012720	Positive	279.16	149.02	278.152	C16H22O4	[M+H]+	C14214	Dibutyl phthalate	Phenolic acids	Phenolic acids	84-74-2	A	10049000	9483400	9731700	9952700	11235000	16196000	12511000	7610400	13006000	9897000	10292000	8982900	9024400	8469700	8261000	9698000	8905000	8748400	13353000	9617900	8745700	9860900	9268400	10228000	8746600	8849400	8793000
mws5035	Positive	279.17	120.08	278.163	C15H22N2O3	[M+H]+	-	L-Leucyl-L-phenylalanine	Amino acids and derivatives	Amino acids and derivatives	56217-82-4	A	663750	639470	474380	453330	481510	540130	470080	756620	636600	555810	551610	426120	690440	434120	421790	493370	464400	407090	589160	1077600	462710	647380	577260	697430	600260	530290	729990
Lmhp003013	Positive	279.17	177.05	278.163	C15H22N2O3	[M+H]+	-	N-Feruloyl-Cadaverine	Alkaloids	Phenolamine	-	A	3404400	2914400	2854100	5493100	9913100	5405800	4938700	2970600	8098900	4634800	3793400	4781600	482110	553510	480560	5171000	8259900	3888800	917970	253100	1388200	598060	806800	590720	372830	627060	433040
pmb1650	Positive	279.2	149.4	278.225	C18H30O2	[M+H]+	-	Octadeca-11E,13E,15Z-trienoic acid	Lipids	Free fatty acids	25575-00-2	A	3560600	3286900	3580100	3587800	3854600	5890300	4870700	2669300	4516900	3366400	3572600	3271700	3170200	3023600	3014400	3319000	3053600	3302700	4645500	3311200	3027800	3468200	3031000	3785900	3068500	3223600	3077500
Lmbn005923	Negative	277.22	59.01	278.225	C18H30O2	[M-H]-	C07289	Crepenynic acid*	Lipids	Free fatty acids	2277-31-8	A	1855500	1747900	1821400	2131600	2193800	1899800	1798900	2344900	2000800	1442800	1689000	1632900	1454900	1452500	1463200	1920000	1907500	1940000	1749300	1938400	1977000	1677700	1624600	1631900	1339900	1519600	1432600
pmb0889	Positive	279.23	95.1	278.225	C18H30O2	[M+H]+	C08364	Punicic acid (9Z,11E,13Z-octadecatrienoic acid)	Lipids	Free fatty acids	544-72-9	A	7904800	8845400	9425400	10244000	8700200	8842700	8627000	7686400	10124000	8809900	8097400	8225100	7972400	7997200	7729200	9941700	10463000	9890000	7767900	7799700	8334200	8704900	8930900	7908700	8827700	9193300	8768200
mws0366	Negative	277.22	277.22	278.225	C18H30O2	[M-H]-	C06426	γ-Linolenic Acid*	Lipids	Free fatty acids	506-26-3	A	69924000	64522000	65461000	69742000	75058000	69044000	67172000	76300000	67011000	57963000	64937000	62864000	56068000	56961000	58135000	68140000	65848000	70617000	64163000	70689000	71656000	62944000	64409000	60535000	55502000	58095000	58831000
mws0367	Negative	277.22	277.22	278.225	C18H30O2	[M-H]-	C06427	α-Linolenic Acid*	Lipids	Free fatty acids	463-40-1	A	69719000	64285000	63823000	72290000	73245000	68615000	63999000	74934000	70581000	60775000	62677000	63279000	57728000	57332000	57464000	67161000	70025000	69322000	64640000	69768000	71494000	63724000	64515000	63741000	55010000	59556000	61751000
Lmhn002926	Negative	279.05	163.04	280.058	C13H12O7	[M-H]-	-	p-Coumaroylmalic acid	Phenolic acids	Phenolic acids	-	B	35488	31425	24400	86173	76650	93294	52314	29676	33407	59205	39348	45773	56290	38789	48709	69545	54082	56521	29700	23358	26340	22943	34638	47844	21389	41112	35753
mws0629	Positive	281.11	166	280.106	C13H16N2O5	[M+H]+	-	L-Aspartyl-L-Phenylalanine	Amino acids and derivatives	Amino acids and derivatives	13433-09-5	A	752500	697790	632170	778900	708570	846470	717340	1019700	866640	726810	751670	611150	689910	739850	749510	624570	690590	676280	1108400	1086500	710340	530310	441310	545000	646090	704460	801380
Lmhp002501	Positive	281.15	177.05	280.142	C14H20N2O4	[M+H]+	-	N-Feruloylhydroxyputrescine	Alkaloids	Phenolamine	-	A	11606000	10694000	8910100	10594000	30673000	9883600	6113500	3821600	15692000	7293900	4481900	7254300	1618900	2841300	2139400	11594000	18104000	7715600	5758300	3323500	13879000	7716800	6054900	4792900	36411000	9390600	4769800
mws1491	Negative	279.23	279.23	280.24	C18H32O2	[M-H]-	C01595	Linoleic acid*	Lipids	Free fatty acids	60-33-3	A	51431000	37707000	40204000	40396000	42759000	40534000	36439000	54787000	41681000	33913000	37565000	35211000	35282000	33449000	36235000	44442000	40453000	50788000	35605000	48021000	41968000	41352000	37946000	40324000	42047000	36495000	38465000
Lmbn006152	Negative	279.23	59.01	280.24	C18H32O2	[M-H]-	C04056	(9Z,11E)-Octadecadienoic acid*	Lipids	Free fatty acids	2540-56-9	A	183490	125960	137370	134550	137140	131520	125000	193740	137820	106990	140970	117870	114910	125770	115000	139850	131430	175940	127750	171100	148180	129440	125930	140150	157880	127610	140480
YC512118	Positive	282.28	247.24	281.272	C18H35NO	[M+H]+	C19670	Oleamide (9-Octadecenamide)	Lipids	Free fatty acids	301-02-0	A	124180	95021	93188	54995	71039	116010	75725	114660	84614	69636	235700	108250	109390	71103	60346	84928	195300	83775	110460	177080	110030	155440	115350	96462	46132	74488	131010
mws0396	Negative	281.25	281.25	282.256	C18H34O2	[M-H]-	C01712	Elaidic Acid	Lipids	Free fatty acids	112-79-8	A	56833000	43739000	46245000	44723000	43000000	50557000	39690000	63087000	53004000	26939000	36692000	39168000	38569000	29957000	32909000	49844000	50316000	58678000	51210000	62756000	63164000	53333000	52982000	51645000	43904000	47822000	40010000
mws2623	Negative	281.25	281.25	282.256	C18H34O2	[M-H]-	C21944	11-Octadecanoic acid(Vaccenic acid)	Lipids	Free fatty acids	506-17-2	A	32780000	26648000	26996000	25708000	24431000	30405000	23886000	35691000	31578000	15260000	20311000	23436000	23025000	17573000	17879000	30320000	29593000	36827000	29819000	37507000	36717000	31667000	31640000	30513000	25527000	28346000	23512000
Zmyp000878	Positive	284.1	152.06	283.092	C10H13N5O5	[M+H]+	C08432	2-Hydroxyadenosine	Nucleotides and derivatives	Nucleotides and derivatives	1818-71-9	A	12605000	11785000	13508000	13546000	12599000	12255000	12396000	13883000	12977000	10951000	11764000	11195000	12100000	9614800	10681000	11922000	13380000	11812000	12460000	17419000	12786000	11529000	11501000	11868000	12922000	11794000	12110000
pme1178	Positive	284.1	152	283.092	C10H13N5O5	[M+H]+	C00387	Guanosine	Nucleotides and derivatives	Nucleotides and derivatives	118-00-3	A	11014000	9995400	10804000	11216000	10056000	9911300	9783800	11653000	10431000	8881400	10171000	9229700	10077000	8901700	8117700	9644300	11413000	10170000	10668000	15025000	10509000	9699300	9846500	9682700	11053000	9648300	9640000
pme3350	Positive	284.1	168	283.092	C10H13N5O5	[M+H]+	-	8-Hydroxy-2-deoxyguanosine	Nucleotides and derivatives	Nucleotides and derivatives	88847-89-6	B	137700	142160	130550	156810	155390	121460	186810	199620	194030	68348	101420	88540	113010	137610	194070	76890	102570	88047	133490	115500	183160	78337	116000	82379	122060	112700	145430
mws0668	Negative	283.07	151	284.076	C10H12N4O6	[M-H]-	C01762	Xanthosine	Nucleotides and derivatives	Nucleotides and derivatives	146-80-5	A	747650	703960	691210	839320	1276100	581810	587760	753380	494860	626100	824460	674900	393460	373770	367080	727110	1076100	942550	641760	1237100	1064800	593220	705880	689800	345440	350550	434020
mws1489	Negative	283.26	283.26	284.272	C18H36O2	[M-H]-	C01530	Stearic Acid	Lipids	Free fatty acids	57-11-4	A	315580	246930	263360	1005100	1076300	1179700	1226400	1197900	1208200	1041900	1063300	992030	1165100	1058900	935930	1112100	1354400	1478500	1083700	1277400	1381100	1238800	1175100	1124000	1381900	990140	1174000
Lmgn002843	Negative	285.05	199.04	286.048	C15H10O6	[M-H]-	C02921	2'-Hydroxyisoflavone	Flavonoids	Isoflavones	-	A	9715.3	8777.8	6197.5	2768.2	4056.7	1335.3	5915.7	9112	6828	6071.2	5058.8	7887.7	10074	7893.4	5542.4	2339.2	5437.2	4641.3	9481.5	21027	7514	5917.3	4951.9	9265	3897.3	7727.1	11701
pme0088	Negative	285.04	151	286.048	C15H10O6	[M-H]-	C01514	Luteolin (5,7,3',4'-Tetrahydroxyflavone)	Flavonoids	Flavonoid	491-70-3	A	18845	12097	11398	4368.7	5718.5	5938.8	9893	17907	14890	9682.4	11593	9627.9	11662	10238	10846	3084.3	12874	5495.6	12092	33284	11670	9906.8	13693	13466	8777.3	10554	13929
pmb2657	Negative	289.1	97.1	290.123	C10H18N4O6	[M-H]-	C03406	Argininosuccinic acid	Organic acids	Organic acids	2387-71-5	B	8504.8	11407	12201	5024.4	8712.4	5525.3	3812.8	36382	4203.4	4204.9	5352.2	5821.6	2662.4	6015.5	2905.7	12225	20102	11590	9307.2	67932	24773	16643	11083	21246	8931.3	9290.2	21577
pmb0885	Positive	291	190.9	290.188	C18H26O3	[M+H]+	-	4-Oxo-9Z,11Z,13E,15E-Octadecatetraenoic Acid	Lipids	Free fatty acids	-	B	391460	380230	344410	343210	312580	347640	374640	321760	367550	310020	325830	305680	408650	297050	332370	330990	287150	321930	421610	458710	434050	406130	433530	409930	490640	437670	366950
Zmyn004548	Negative	291.2	235.17	292.204	C18H28O3	[M-H]-	C01226	12-Oxo-phytodienoic acid	Lipids	Free fatty acids	85551-10-6	B	332340	341120	334460	445230	411150	426640	321410	430850	445290	232800	264800	264040	223430	209440	219630	337410	346910	361010	349840	390670	438150	334650	379000	329900	234570	285230	230530
pmb2792	Negative	293.21	193.1	294.219	C18H30O3	[M-H]-	-	13-Hydroxy-6,9,11-octadecatrienoic acid	Lipids	Free fatty acids	74784-20-6	B	51431	45263	45073	50858	51535	52864	47600	50901	52063	51935	41773	39453	39690	38868	46970	48313	42780	47538	48366	56718	48486	44666	49244	43045	48358	44023	48736
pmb2787	Negative	293.21	275.1	294.219	C18H30O3	[M-H]-	C14766	9-Oxo-10E,12Z-octadecadienoic acid	Lipids	Free fatty acids	54232-59-6	A	746430	691130	694740	804780	991260	824570	610800	942330	819000	545160	614350	491240	485870	499680	530340	723330	803960	773650	791400	1049000	860940	762690	690550	683500	502050	574950	593470
pmb2786	Negative	293.21	235.17	294.219	C18H30O3	[M-H]-	C16326	9-Hydroxy-10,12,15-octadecatrienoic acid*	Lipids	Free fatty acids	89886-42-0	B	794730	752240	745610	891850	1062900	894010	692550	1024000	900700	560170	644060	571270	459610	540650	538810	782130	896890	827070	872800	1161900	955110	760590	705340	669390	525650	549610	571470
Lmbn005443	Negative	293.21	235.17	294.219	C18H30O3	[M-H]-	C14765	13-KODE; (9Z,11E)-13-Oxooctadeca-9,11-dienoic acid*	Lipids	Free fatty acids	54739-30-9	B	858270	818250	784520	932870	1083900	970700	708690	1064600	914080	599400	656290	599880	505880	572280	572840	836440	943900	880610	942740	1247400	1010200	759280	728550	675790	526770	579000	608950
Zmpn003368	Negative	293.21	195.14	294.219	C18H30O3	[M-H]-	C16316	13S-Hydroxy-9Z,11E,15Z-octadecatrienoic acid	Lipids	Free fatty acids	87984-82-5	B	4634800	4479900	4480100	4224800	5404500	4299800	4134400	4059400	5501100	3982800	4285100	3404800	4548800	3588600	3717300	4645200	4861600	5187600	4503500	4112300	5022800	5270700	4968100	4146500	3835200	4345000	3750600
Lmbn005369	Negative	295.23	195.14	296.235	C18H32O3	[M-H]-	C14762	13(S)-HODE;13(S)-Hydroxyoctadeca-9Z,11E-dienoic acid*	Lipids	Free fatty acids	10219-69-9	A	5429400	4437300	4155100	4133900	4005400	4397400	3841900	3508300	4616600	3925600	3963100	3637500	3911700	3590400	3339600	5498200	5271500	5469400	5492900	5494200	5942600	5681000	5531400	5024800	4657000	5150300	4450900
Rfmb091	Negative	295.23	195.14	296.235	C18H32O3	[M-H]-	C14767	9S-Hydroxy-10E,12Z-octadecadienoic acid*	Lipids	Free fatty acids	15514-85-9	A	4995800	4367800	4004200	3949800	4038400	4262400	3736700	3354900	4517800	3859100	3611700	3487200	3781500	3346700	3232700	5352400	5169700	5073100	4960900	5363500	5433000	5346200	5452600	4740800	4558800	5014200	4636500
Lmbn005662	Negative	295.23	171.1	296.235	C18H32O3	[M-H]-	C14825	9(10)-EpOME;(9R,10S)-(12Z)-9,10-Epoxyoctadecenoic acid	Lipids	Free fatty acids	16833-56-0	B	3676100	3067400	2370800	2535500	2497300	2607000	2844600	2962200	2799000	2784400	2718400	2639700	2614800	2490600	2443400	3240500	3343100	3245700	3772300	3770400	3472800	3510300	3590200	3410100	3166000	3131400	3029200
pmb2799	Negative	295.23	195.2	296.235	C18H32O3	[M-H]-	C14826	12,13-Epoxy-9-Octadecenoic Acid	Lipids	Free fatty acids	6799-85-5	A	625100	470320	408970	486690	491810	489310	466510	470260	413190	492130	469670	432590	396070	383500	355290	592580	589350	587240	602380	688670	606630	641500	625760	634970	589450	496860	545570
pme1474	Positive	298.1	136	297.09	C11H15N5O3S	[M+H]+	C00170	5'-Deoxy-5'-(methylthio)adenosine	Nucleotides and derivatives	Nucleotides and derivatives	2457-80-9	A	4815300	4846800	4159600	6092500	3892200	4813600	3800100	6201600	3713100	6672900	8773000	6967000	3659900	4084400	5586600	2740100	3018900	3154400	6302800	6993500	3447300	4064900	3790200	3630100	3447800	3843500	3458400
pmb0197	Positive	298.1	166.3	297.107	C11H15N5O5	[M+H]+	C20674	N7-Methylguanosine	Nucleotides and derivatives	Nucleotides and derivatives	20244-86-4	B	3434300	3580700	3157100	3623000	3705400	2890600	3514100	3604200	3710500	2985700	2999200	3146000	2698700	2796400	3180800	3303300	4018400	4090600	4583200	4594400	3812300	3784300	3475000	3222800	3810800	3700000	3406100
Lmln001195	Negative	297.1	135.07	298.105	C14H18O7	[M-H]-	C10720	Picein (4-Acetylphenyl-glucoside)	Phenolic acids	Phenolic acids	530-14-3	B	23545	43698	43082	76120	103160	58811	57303	25857	34573	20543	48701	36089	21084	39600	48349	14965	23891	28057	12749	21924	26556	6317.1	25955	28845	13504	16654	19155
Zmgn005057	Negative	297.24	183.01	298.251	C18H34O3	[M-H]-	C19418	9,10-Epoxyoctadecanoic Acid	Lipids	Free fatty acids	2443-39-2	B	18657	16166	15439	16737	14592	13557	13962	15328	13741	16152	15632	14353	15852	16765	14427	13949	14578	14036	19027	14748	16919	18587	17478	16796	17295	17114	14738
Zmyn004714	Negative	297.24	183.14	298.251	C18H34O3	[M-H]-	C08365	Ricinoleic acid	Lipids	Free fatty acids	141-22-0	A	89093	78353	79734	55959	52717	108230	61463	92194	88848	45694	46525	202830	61636	47264	49115	62000	70761	57990	89913	80463	149270	75163	124530	72542	95300	91610	68934
pmf0297	Negative	297.32	183.1	298.324	C20H42O	[M-H]-	-	1-Eicosanol	Lipids	Free fatty acids	629-96-9	B	80351	71134	74835	48684	47277	93906	53440	86704	81912	48655	40949	203260	57878	39786	39961	50277	70657	50898	83816	76634	142560	69019	123730	60752	86953	81980	65578
mws0724	Negative	298.08	208	299.087	C10H13N5O6	[M-H]-	-	8-Hydroxyguanosine	Nucleotides and derivatives	Nucleotides and derivatives	3868-31-3	B	23637	16686	15985	24370	24376	25935	29112	30736	22941	12502	10548	19129	15400	15265	24487	18764	14412	16985	22266	31351	30726	12670	18312	13737	17414	20622	15096
Zmyn005015	Negative	298.27	254.25	299.282	C18H37NO2	[M-H]-	C16512	Palmitoylethanolamide	Lipids	Free fatty acids	544-31-0	B	4175.3	5297.9	5676.9	5309	5420.4	4781.4	5944.4	6303.7	4987	5116.9	5832.4	4907.2	5130.6	5997.7	7006.8	5806.1	6062.5	5875.3	5657.2	6367.7	5291.4	5298.1	4851.8	6959.7	6141.9	7563.1	7005.5
Zmhp003514	Positive	301.07	286.05	300.063	C16H12O6	[M+H]+	-	6,7,8-Tetrahydroxy-5-methoxyflavone	Flavonoids	Flavonoid	-	A	1506400	1487000	1440200	1266400	1387800	1036300	1280500	1467600	1496600	1559900	2295900	1787700	1582600	1367300	1503400	700930	1188200	809210	959960	1616400	1257900	952790	1362100	1803400	785420	1124800	1155800
pmp000001	Positive	301.07	286.05	300.063	C16H12O6	[M+H]+	C10058	Hispidulin (5,7,4'-Trihydroxy-6-methoxyflavone)	Flavonoids	Flavonoid	1447-88-7	A	1605200	1510700	1339100	1276300	1338200	995210	1343600	1489100	1436100	1515400	2415900	1932500	1537600	1390800	1562800	665110	1205400	900620	988190	1600800	1341400	969390	1389000	1676600	810800	1106800	1134000
mws0058	Negative	299.06	284	300.063	C16H12O6	[M-H]-	C10038	Diosmetin (5,7,3'-Trihydroxy-4'-methoxyflavone)	Flavonoids	Flavonoid	520-34-3	A	2766100	2682400	2596500	2518200	2681600	1854500	2543100	2679300	2726700	2939400	4408800	3431800	2905700	2493600	2841500	1289900	2194500	1555000	1545100	2740400	2256300	1679000	2438200	3140700	1301600	1911600	1993400
Zmhn001358	Negative	299.08	137.02	300.084	C13H16O8	[M-H]-	-	4-O-Glucosyl-4-hydroxybenzoic acid	Phenolic acids	Phenolic acids	-	A	22196	24449	22032	23238	20851	21472	17882	19513	15060	22873	22369	21068	8095.8	22620	22455	25690	27527	16920	33854	32683	21966	18920	14596	17506	19223	16179	21912
Zmhn001926	Negative	299.08	137.02	300.084	C13H16O8	[M-H]-	-	1-O-Salicyl-D-glucose	Phenolic acids	Phenolic acids	60517-74-0	A	1758400	1680100	1521700	1559200	1646100	1516400	1217600	782700	793700	913040	1774900	1190300	1189500	1710000	2452600	1318800	1800500	1548300	1304100	2129400	1205300	1726000	1763600	1976000	2011700	2684500	2727800
pmb3142	Negative	299.1	137.1	300.085	C13H16O8	[M-H]-	-	Salicylic acid-2-O-glucoside	Phenolic acids	Phenolic acids	10366-91-3	B	1623200	1702800	1398500	1264200	1087800	1220300	1317200	2174800	1266900	2055200	1649900	1766400	1673800	1475100	1405500	1016700	1154300	1019000	1465800	1987800	1516900	1528300	1611300	1955000	1157500	1115000	1093500
pme2816	Positive	301.2	209.2	300.209	C20H28O2	[M+H]+	C16683	4-Oxoretinol	Others	Vitamin	62702-55-0	B	40279	43661	44157	41284	29269	48919	44169	37291	48907	36827	38086	44151	55824	38538	41474	30827	29307	31231	33838	34928	36978	43750	45443	46147	58785	47614	51979
Zmyn005384	Negative	299.26	253.26	300.266	C18H36O3	[M-H]-	C03042	2R-Hydroxyoctadecanoic Acid	Lipids	Free fatty acids	26633-48-7	B	26633	23470	20099	31222	33552	20866	41454	26061	23512	20008	22690	22217	15267	19940	19721	25547	25069	27164	19699	21172	29048	14334	17772	13528	16906	18410	21754
Lmqn008288	Negative	299.26	299.26	300.267	C18H36O3	[M-H]-	-	3-Hydroxyoctadecanoic Acid	Lipids	Free fatty acids	45261-96-9	B	751630	654660	626040	567840	641040	651380	628870	598710	518810	673650	678670	533630	524480	464800	503720	734850	526480	701180	628940	798310	739670	605960	699730	829480	688460	611500	608420
Zmhn000892	Negative	301.09	139.05	302.1	C13H18O8	[M-H]-	-	4-O-Glucosyl-3,4-dihydroxybenzyl alcohol	Phenolic acids	Phenolic acids	-	B	38501	39403	42982	26064	24203	36356	46860	57962	40714	29587	38968	34053	27816	25738	36265	31356	32739	40096	44870	75519	43189	35330	40118	43352	38987	25852	44824
pmb0496	Positive	307.18	177.05	306.169	C15H22N4O3	[M+H]+	C18325	N-Feruloylagmatine	Alkaloids	Phenolamine	-	A	325820	433870	325420	112800	161780	59079	297440	149010	170650	62753	109600	49614	78189	239510	114450	407950	368550	290090	72621	44200	543750	392000	406420	106480	3651800	856320	530410
Zmpn003698	Negative	305.25	59.01	306.256	C20H34O2	[M-H]-	C16522	11,14,17-Eicosatrienoic acid*	Lipids	Free fatty acids	17046-59-2	B	8719.6	6851.5	5925.5	5308.1	8250.4	6984.4	6827.1	9983.4	7659	2643.5	4723.5	3947.2	2638	3220.5	4133.2	7550.3	6027.6	9438.4	7573.4	11263	9963.1	7404.2	8114.9	7214.1	5313.2	3969.6	6016.5
Lmbn006210	Negative	305.25	59.01	306.256	C20H34O2	[M-H]-	C03242	Dihomo-gamma-linolenic acid; (8Z,11Z,14Z)-Icosatrienoic acid*	Lipids	Free fatty acids	1783-84-2	B	9676.5	7457.9	7356.4	6723	9447.1	5197.4	5640.3	10040	6917.4	2569	4870.2	3067	5361.1	5544.7	3747.5	8845.8	6939.6	7666.7	8422.5	12433	9539.4	6485	8946.2	7166	4894	5966.5	6651.8
mws0944	Negative	305.25	59.04	306.256	C20H34O2	[M-H]-	C21938	5(Z),8(Z),11(Z)-Eicosatrienoic acid	Lipids	Free fatty acids	20590-32-3	A	13825	9453.9	8659.8	10372	10889	6454.9	6798.9	15524	10365	5340.8	6234.3	6068.7	6856.1	4178.9	6841.5	8723.5	10088	11516	9963.1	14475	10302	13263	11966	8753.5	4339.3	8259.3	6049.6
pme1086	Negative	306.08	143	307.084	C10H17N3O6S	[M-H]-	C00051	Glutathione reduced form	Amino acids and derivatives	Amino acids and derivatives	70-18-8	B	10997	13949	16119	20394	17632	12247	7430.3	8289.1	7909.3	13269	21725	20003	14176	18982	7096	14849	21296	13556	10298	6502.4	19125	6642.9	22365	17748	8297	12095	6027.4
pmn001610	Negative	307.26	307.3	308.272	C20H36O2	[M-H]-	C16525	Eicosadienoic acid	Lipids	Free fatty acids	5598-38-9	A	4818100	4064400	3989600	4149300	4022700	3363700	3372900	7271600	3848000	1798600	2624900	2227100	2615400	2340300	2571600	4094900	5261100	4652100	4636700	7211400	5376600	4509200	4199100	4674700	4366500	4283800	4589200
pmb2791	Negative	309.21	209.1	310.1	C18H30O4	[M-H]-	C16321	9-Hydroperoxy-10E,12,15Z-octadecatrienoic acid	Lipids	Free fatty acids	111004-08-1	B	683990	640170	646800	749140	700930	719490	630840	794040	811070	423960	510100	489440	495950	404800	431340	677330	746780	731870	783430	754680	807900	815700	796200	742720	638720	691980	542130
pmb2789	Negative	309	209	310.214	C18H30O4	[M-H]-	-	13S-Hydroperoxy-6Z,9Z,11E-octadecatrienoic acid	Lipids	Free fatty acids	121107-97-9	B	1058000	1009500	996140	1215000	1069400	1132300	1004300	1267800	1278300	669720	772430	749420	751130	649190	658330	1008900	1161300	1114800	1188700	1101700	1220700	1278400	1191300	1167700	1037200	1063600	822750
pme3967	Positive	312.13	180	311.123	C12H17N5O5	[M+H]+	-	2-(Dimethylamino)guanosine	Nucleotides and derivatives	Nucleotides and derivatives	2140-67-2	A	7880700	8029300	8269800	9219600	8603600	9116100	7945500	8234200	8473600	6239100	7562600	5520600	8380700	8185300	7640900	7575700	7745100	7303800	8672800	10372000	9899200	7884700	8663800	8087700	7420400	6622600	7179400
Lmhn001477	Negative	311.04	179.04	312.048	C13H12O9	[M-H]-	-	2-Caffeoyl-L-tartaric acid (Caftaric acid)	Phenolic acids	Phenolic acids	67879-58-7	B	82066	73662	75647	94586	107210	100050	106210	79069	84584	61505	65760	70788	69999	79644	78354	80829	86522	72143	84649	105600	89178	73877	83217	67582	76523	75560	78365
mws0636	Positive	313.15	166	312.147	C18H20N2O3	[M+H]+	-	L-Phenylalanyl-L-phenylalanine	Amino acids and derivatives	Amino acids and derivatives	2577-40-4	A	53556	41130	34731	28142	45797	32430	37647	55068	28387	38020	43455	40058	53728	28618	39241	28658	20500	29218	39106	54021	37010	54444	32308	48701	45118	51873	67469
pmb2804	Negative	311.1	171.3	312.23	C18H32O4	[M-H]-	C04717	13S-Hydroperoxy-9Z,11E-octadecadienoic acid	Lipids	Free fatty acids	33964-75-9	B	972900	891880	833550	840160	775360	798100	856750	817760	898820	759680	697800	723570	756810	769890	769930	948390	1001200	935840	937830	906000	916020	949190	955130	890840	983750	981520	980780
Rfmb087	Negative	311.22	293.21	312.23	C18H32O4	[M-H]-	-	9-Hydroxy-13-oxo-10-octadecenoic Acid	Lipids	Free fatty acids	-	B	785240	695310	669610	804040	919990	893650	612230	880630	854820	620250	826930	762220	731990	592400	591490	713900	689400	707630	798460	745380	749380	904970	795810	782260	759690	810940	777340
Lmbn005287	Negative	311.22	249.22	312.23	C18H32O4	[M-H]-	C07354	7S,8S-DiHODE; (9Z,12Z)-(7S,8S)-Dihydroxyoctadeca-9,12-dienoic acid	Lipids	Free fatty acids	143288-65-7	B	239080	195590	175900	161180	153790	173620	184780	164510	167880	188260	177840	171880	161390	184530	172070	257500	243190	247010	255130	248170	249970	260070	245300	260270	265820	260340	246490
Lmbn004685	Negative	311.22	223.17	312.23	C18H32O4	[M-H]-	C20186	5S,8R-DiHODE; (5S,8R,9Z,12Z)-5,8-Dihydroxyoctadeca-9,12-dienoate	Lipids	Free fatty acids	-	B	591310	548680	540220	1001500	1991800	983990	639790	710980	749940	589860	1286400	607200	400700	521630	434870	225760	328780	235770	313560	319910	291240	163580	161380	145860	126660	109880	127810
pmn001689	Negative	311.22	223.17	312.23	C18H32O4	[M-H]-	C21924	9-Hydroxy-12-oxo-15(Z)-octadecenoic acid	Lipids	Free fatty acids	-	B	512320	555290	539570	1013800	2010400	1080400	639740	706060	755830	608630	1288300	579230	329420	529740	418210	218770	280580	223160	275300	329700	298330	145580	154660	163630	129410	126590	123090
mws1433	Positive	314.14	177.05	313.131	C18H19NO4	[M+H]+	C02717	N-Feruloyltyramine	Alkaloids	Phenolamine	66648-43-9	B	105260	107070	106630	120050	313650	160630	111000	152610	169600	290690	398560	356260	81767	96351	106420	18607	16345	14530	15385	48762	28200	3772.1	6593.4	6415.6	14791	16769	21698
Lmbn005487	Negative	313.24	251.24	314.246	C18H34O4	[M-H]-	C14829	12,13-DHOME; (9Z)-12,13-Dihydroxyoctadec-9-enoic acid	Lipids	Free fatty acids	263399-35-5	B	19248	17785	18284	20021	18141	19816	16095	19020	15139	17349	17542	18872	16783	14979	14024	11466	17026	18021	19971	13982	24780	10253	13433	13314	10975	17861	12110
pmp000003	Positive	317.07	302.04	316.058	C16H12O7	[M+H]+	-	Nepetin (5,7,3',4'-Tetrahydroxy-6-methoxyflavone)	Flavonoids	Flavonoid	520-11-6	B	29237	31999	27479	27006	24604	29582	34037	50656	38238	25716	41373	33102	37126	29078	40003	13483	19728	13303	22268	33071	26587	17673	21393	23933	21389	24985	22469
pmb2871	Negative	315.07	153	316.079	C13H16O9	[M-H]-	-	1-O-Gentisoyl-D-glucoside*	Phenolic acids	Phenolic acids	23445-11-6	A	1256400	1163900	1137100	1364900	1388900	1047000	1125200	919860	1036200	781440	1124100	666190	761100	1247800	1347100	1145600	1163100	992800	1296200	1276200	1212800	952750	1196700	860820	1293900	1399100	1554500
pmn001367	Negative	315.07	153.02	316.079	C13H16O9	[M-H]-	-	Protocatechuic acid-4-O-glucoside*	Phenolic acids	Phenolic acids	-	A	279130	301880	292910	339160	432880	164460	176720	218510	70348	246300	322260	111180	134570	290450	125720	430550	357590	261080	291330	261040	372600	192860	211700	257420	267440	345810	113820
Hmtn001120	Negative	315.11	153.06	316.116	C14H20O8	[M-H]-	-	5-(2-Hydroxyethyl)-2-O-glucosylphenol	Phenolic acids	Phenolic acids	-	B	368100	357820	357310	404410	315360	402060	353010	459430	398290	560880	492990	487460	398280	405230	409480	195280	230040	203530	283370	268920	255240	291100	319760	295440	249940	261270	303230
pme3459	Positive	317.21	299	316.204	C20H28O3	[M+H]+	C09066	Cafestol	Terpenoids	Ditepenoids	469-83-0	B	39309	32143	31192	28827	17501	25791	29570	17708	35193	17073	28157	21807	34966	28244	29390	34497	32540	31854	25823	25743	26177	39816	43682	38244	41799	46195	41175
pmp001267	Positive	320.29	302.29	319.288	C21H37NO	[M+H]+	-	2-(Dodecylamino)-3-phenyl-1-propanol	Others	Others	-	B	11834	9365.6	9127.1	6948.9	8701.4	3802.8	11522	20212	11591	8257.1	6343.4	9485.7	10716	4932.2	2954.3	16019	8562.1	13051	13196	16270	14540	10506	12611	8881.6	4677.4	6267.9	7445.5
pmb3075	Negative	319	145.1	320.09	C16H16O7	[M-H]-	-	3-O-p-Coumaroylshikimic acid	Phenolic acids	Phenolic acids	-	B	21834	16530	19642	30784	39526	28604	12876	14832	24672	9787.8	26350	17429	16770	15108	20756	19680	26368	9538.2	3922.8	11804	8403	9549.2	22993	10102	21846	20158	23045
pmb0751	Positive	321.1	147.3	320.09	C16H16O7	[M+H]+	C02947	Trans-5-O-(p-Coumaroyl)shikimate	Phenolic acids	Phenolic acids	-	B	213280	184160	171750	262130	308830	209070	129530	197640	188380	173880	263420	142020	200640	173480	164030	123790	229240	132460	69475	73934	88635	127540	173480	130650	183350	209650	177910
pme3174	Positive	324.06	112	323.052	C9H14N3O8P	[M+H]+	C00055	Cytidine 5'-monophosphate(Cytidylic acid)	Nucleotides and derivatives	Nucleotides and derivatives	63-37-6	A	18019	19706	15444	14804	11899	10664	11902	22284	13519	15096	15923	15291	11347	16901	13222	17934	18069	26926	36614	62655	19718	42256	18237	30329	32717	38615	18335
pme3188	Negative	323.03	211	324.036	C9H13N2O9P	[M-H]-	C00105	Uridine 5'-monophosphate	Nucleotides and derivatives	Nucleotides and derivatives	58-97-9	B	70031	63240	74889	15404	18191	18506	25959	38197	12121	21706	26095	38507	18022	23142	24645	87630	57675	75147	83565	164640	64282	99053	91764	71696	119170	90205	94199
mws0983	Positive	326.31	62.06	325.298	C20H39NO2	[M+H]+	C20792	N-Oleoylethanolamine	Alkaloids	Alkaloids	111-58-0	A	1068500	966140	950900	1387800	1332300	1007200	821760	710060	763580	746690	1197300	802080	907010	1000500	884590	1033300	1411400	1144600	935030	1028200	1002500	699670	838200	807230	672520	889880	697250
Zmhn002301	Negative	325.09	163.04	326.1	C15H18O8	[M-H]-	C06739	p-Coumaric acid-4-O-glucoside	Phenolic acids	Phenolic acids	117405-48-8	A	315210	316240	315220	339880	401420	282480	284970	366220	286050	501760	453760	419590	386050	304530	326520	284280	304630	346950	232320	217030	267720	254750	377770	322440	207480	274790	272000
Hmjp003268	Positive	327.12	177.05	326.115	C19H18O5	[M+H]+	-	(E)-1-(3,4-Dihydroxyphenyl)-7-(4-hydroxyphenyl)hept-1-ene-3,5-dione	Phenolic acids	Phenolic acids	-	B	17139	17447	14465	2445.2	3578.7	10605	10167	6724.6	11639	14016	7718.3	11343	31218	12350	14042	14378	9939.5	15852	23117	15824	11892	22602	19471	22514	47115	34069	27064
Hmlp002408	Positive	328.1	148.03	327.095	C14H17NO8	[M+H]+	-	HBOA-2-O-glucoside	Alkaloids	Alkaloids	27625-86-1	B	1110900	877700	822440	1317200	1472000	1190900	1110400	751590	747060	729450	928770	789430	592180	495440	395750	960740	1507500	964010	774850	1472600	969680	457950	563130	570090	390460	445680	519990
pmn001690	Negative	327.14	165.09	328.152	C16H24O7	[M-H]-	-	3-Hydroxy-4-isopropylbenzylalcohol-3-O-glucoside	Phenolic acids	Phenolic acids	-	B	208200	187200	167540	164980	180290	186820	173390	169520	155150	151370	163510	177900	341090	289720	264250	108390	102880	138270	153370	150530	152270	182140	142740	106900	258900	275580	190080
pmn001691	Negative	327.22	291.2	328.225	C18H32O5	[M-H]-	-	9,12,13-Trihydroxy-10,15-octadecadienoic acid	Lipids	Free fatty acids	-	A	7971400	7986600	8079300	8146900	8845500	6862000	7588800	7607200	8501200	7413600	7983400	7222500	8190000	7510900	7249000	8025200	8268400	8027400	7857800	7508600	8114400	8757200	8866100	8611100	6737300	7577300	7401000
mws0371	Negative	327.23	283.3	328.24	C22H32O2	[M-H]-	C06429	Cis-4,7,10,13,16,19-Docosahexaenoic Acid	Lipids	Free fatty acids	6217-54-5	B	6575.3	7694.1	7753.6	6843.8	8125.8	6239.3	3384.3	7132.6	6861.2	6231.8	5452.7	4559.2	4609.8	3940.8	3101.5	4635.6	6369.2	6280.4	4744.8	6005.6	6809.6	5013.8	5122.8	4314.1	4114.3	5374.6	6825.3
mws0884	Negative	328.05	134.2	329.053	C10H12N5O6P	[M-H]-	C00575	Cyclic 3',5'-Adenylic acid	Nucleotides and derivatives	Nucleotides and derivatives	60-92-4	B	13400	17253	16625	21171	22177	9767.5	16628	8552.7	16720	15115	19012	22055	8522.8	16363	13916	13391	13964	13915	11220	4571.7	16469	13349	9284.7	12219	6904.5	7627.2	6798.8
Lmcp005645	Positive	331.08	287.05	330.074	C17H14O7	[M+H]+	-	Quercetin-3,4'-Dimethyl Ether	Flavonoids	Flavonols	33429-83-3	B	16835	21129	13098	37545	25637	42681	28482	13724	15302	21008	20619	28504	38631	10611	11818	11558	11911	10600	9883.3	15143	9040.8	9730	13203	13182	17073	13311	11191
pmp000004	Positive	331.08	316.06	330.074	C17H14O7	[M+H]+	-	4',5,7-Trihydroxy-3',6-dimethoxyflavone (Jaceosidin)	Flavonoids	Flavonoid	18085-97-7	A	5259100	5270600	4935100	4571400	4313500	4912400	4648100	6252100	5134900	5013600	6201000	5496400	6672300	5943500	6410800	2337400	3880600	2778700	3826100	5988500	4171300	3394600	3926800	4080000	4069200	4705500	4481900
Lmzp004885	Positive	331.08	315.05	330.074	C17H14O7	[M+H]+	C10193	Tricin (5,7,4'-Trihydroxy-3',5'-dimethoxyflavone)	Flavonoids	Flavonoid	520-32-1	A	9260200	9292100	8963800	8457000	7544900	9085300	8440500	11586000	9332900	9133000	11653000	10061000	11961000	11694000	11372000	4540500	6833800	4868100	6919400	10744000	7818700	5848000	7405700	7329800	7333100	8775900	8767600
Lmgp002452	Positive	331.1	132.04	330.095	C14H18O9	[M+H]+	-	2-Glucosyloxy-(4-hydroxyphenyl)acetic acid (Dhurrin acid)	Flavonoids	Flavonoid	-	A	95239	66072	49742	89393	78368	86702	130100	93354	86291	33897	27994	48849	12723	24045	23684	91952	120000	95628	120470	242230	129710	29974	16596	28530	12876	14324	13752
Lmtn002565	Negative	329.11	167.03	330.095	C14H18O9	[M-H]-	C20470	1-O-Vanilloyl-D-Glucose	Phenolic acids	Phenolic acids	-	B	40378	39058	56985	81978	34294	50198	41597	43576	52537	80646	66646	84697	21871	58588	37080	54237	59879	78939	41115	53388	45286	63636	55153	56042	50466	61331	51141
Zmhn001883	Negative	329.09	209.04	330.095	C14H18O9	[M-H]-	-	Vanillic acid-4-O-glucoside	Phenolic acids	Phenolic acids	32142-31-7	B	22080	18731	19887	19705	27506	26671	27935	36295	24424	21953	27004	15212	41214	33179	42597	10448	18151	12279	17573	23583	24042	14469	17294	13671	18368	14251	14466
pmn001517	Negative	329.12	167	330.131	C15H22O8	[M-H]-	-	3,4,5-Trimethoxyphenyl-1-O-Glucoside	Phenolic acids	Phenolic acids	-	B	2315200	1966800	1918000	2757800	2201200	2310600	2293000	3248600	2135200	2479000	2130300	1868400	1853800	2149500	2307100	1926000	2154700	1880400	2188500	2523800	2827200	1679400	1657900	1779800	1722300	1565000	1884600
pmn001694	Negative	329.23	229.15	330.241	C18H34O5	[M-H]-	C14835	9,10,13-Trihydroxy-11-Octadecenoic Acid	Lipids	Free fatty acids	29907-57-1	A	10801000	10577000	10231000	11779000	9985000	10203000	9970000	11028000	10675000	9766400	9475200	9148500	11851000	10285000	9726700	11289000	10675000	11035000	11512000	12052000	10930000	10871000	11036000	10988000	10130000	10557000	10345000
Lmbn004240	Negative	329.23	199.13	330.241	C18H34O5	[M-H]-	C14837	9,10-Dihydroxy-12,13-epoxyoctadecanoic acid	Lipids	Free fatty acids	-	B	42426	43781	41784	61407	47898	61126	60421	30424	56607	48920	41145	44393	71692	37807	37851	45389	40424	42948	34685	25299	33739	28013	36194	32234	32017	34846	27731
pmp001284	Positive	331.28	313.27	330.277	C19H38O4	[M+H]+	-	Monopalmitin	Lipids	Glycerol ester	542-44-9	A	177890	188980	169100	88688	107520	128170	121450	125550	146700	133370	113740	121130	116990	117660	104830	134910	124220	133840	133470	147300	118540	147240	115410	121110	104380	130120	110520
pme3184	Positive	332.08	136	331.068	C10H14N5O6P	[M+H]+	C00360	2'-Deoxyadenosine-5'-monophosphate	Nucleotides and derivatives	Nucleotides and derivatives	653-63-4	B	262290	226110	208680	379120	330610	329430	347330	240170	295620	173260	190740	187930	141640	224970	190730	444750	464400	487200	359740	230460	374000	162440	228330	211090	215620	294310	230070
pmb0789	Positive	332.13	152.07	331.127	C14H21NO8	[M+H]+	C03996	Pyridoxine-5'-O-glucoside	Others	Vitamin	-	A	1083000	919590	931740	1286200	1266600	1092200	1465900	1246200	1262500	677190	783090	548820	547600	745820	647620	1648800	1843400	2002100	1328100	1212900	1304900	405480	507340	515640	758930	813620	743350
pmc0066	Positive	333.05	137.05	332.052	C10H13N4O7P	[M+H]+	C06196	2'-Deoxyinosine-5'-monophosphate	Nucleotides and derivatives	Nucleotides and derivatives	3393-18-8	B	2251500	2399900	2307100	1767200	1690800	849640	2284700	4944600	1065600	1327100	945140	2436000	1229600	933630	1814600	3434800	2127100	3476800	2906600	5767700	2761600	4105500	2466200	2935500	2205300	1709200	3157900
pmn001518	Negative	331.07	169.01	332.074	C13H16O10	[M-H]-	C01158	1-O-Galloyl-D-glucose	Phenolic acids	Phenolic acids	58511-73-2	A	139230	121010	128200	173960	231590	106190	106990	115940	150100	44904	40889	48965	39572	40887	46628	185770	247890	161880	170900	174810	227820	83169	72075	67781	137560	68261	67619
pmb2928	Negative	331	313.1	332.074	C13H16O10	[M-H]-	-	Gallic acid-4-O-glucoside	Phenolic acids	Phenolic acids	84274-52-2	B	464210	431850	419530	787120	927770	469640	515560	495180	581940	183140	121600	127670	119690	159330	151930	753870	848420	684340	740750	679310	740690	291470	298650	213010	362310	295260	218680
Hmln000659	Negative	331.07	169.01	332.075	C13H16O10	[M-H]-	-	3-O-Galloyl-glucose	Phenolic acids	Phenolic acids	-	B	479690	476060	463470	254740	293860	229610	220800	229030	254130	359750	472350	329440	281600	333910	654790	523410	616570	484800	409500	523380	350670	546950	716850	687420	281250	394430	636810
pmp001012	Positive	333.1	318.1	332.09	C17H16O7	[M+H]+	-	6-Hydroxy-1,2,3,7-tetramethoxyxanthone	Others	Xanthone	-	B	155780	135470	129640	110550	110050	123850	124830	173350	138190	124090	164460	137050	180230	156030	175860	62540	98264	79424	100470	154700	103100	84642	102990	114920	105590	121730	120510
pmb0776	Positive	337.15	177.4	336.147	C20H20N2O3	[M+H]+	-	N-Feruloyltryptamine	Alkaloids	Phenolamine	53905-13-8	B	20302	17070	16318	9	9	9	5214.3	4165.4	4457.3	5620.9	3401.6	7748.7	15408	4579.5	4758.9	22303	6823.4	17516	19736	14145	7723.9	87007	38554	53665	42414	39952	32774
pmb1207	Positive	339.09	249.04	338.079	C19H14O6	[M+H]+	-	O-Feruloyl 3-hydroxycoumarin	Lignans and Coumarins	Coumarins	-	B	197380	193460	180400	124990	105890	124060	120730	156750	102220	369250	275020	336100	149620	289180	302820	155570	128670	137620	111470	124190	127860	429230	376540	414480	159160	194840	195110
pmb3074	Negative	337.09	191.05	338.1	C16H18O8	[M-H]-	C12208	5-O-p-Coumaroylquinic acid*	Phenolic acids	Phenolic acids	1899-30-5	B	94902	99595	74634	41108	55512	30013	45371	63731	23072	80730	133430	58621	92056	93035	96197	40362	76780	30709	42596	203740	56998	201170	186770	169400	69777	155160	333490
pmn001421	Negative	337.09	191.05	338.1	C16H18O8	[M-H]-	-	3-O-p-Coumaroylquinic acid*	Phenolic acids	Phenolic acids	87099-71-6	A	135320	159420	160390	61770	63107	40045	64993	102520	48309	115420	168090	104210	114370	70756	69670	79927	121740	77836	64834	344960	86096	372720	298130	316000	120750	230230	498670
pmb4777	Negative	337.09	161.1	338.1	C16H18O8	[M-H]-	-	4-Hydroxy-7-methoxycoumarin-β-rhamnoside	Lignans and Coumarins	Coumarins	-	B	76987	58383	63344	43105	63915	37554	66551	83276	33870	41356	64326	53796	48284	87848	101840	46893	68764	58364	28121	120500	46062	65518	109080	94848	79636	79605	137190
pmb3068	Negative	337.09	173.1	338.1	C16H18O8	[M-H]-	-	1-O-p-Coumaroylquinic acid	Phenolic acids	Phenolic acids	-	B	28444	24509	26511	7443.8	17770	3206.7	7606.9	8981.5	5925.9	26206	68115	30117	62743	19943	26874	4783.9	5056.1	5636.2	3533.4	7303.3	7308.8	28916	35459	23072	27263	62859	51199
pma0149	Positive	341.08	207.07	340.079	C15H16O9	[M+H]+	C02887	Sinapoyl malate	Phenolic acids	Phenolic acids	92344-58-6	B	23499	21803	26774	42391	64109	76904	31090	21871	59331	48759	54523	41184	38209	29277	19135	14543	7956.8	14300	14807	11736	16795	15596	8555.8	15165	12415	13702	9959.6
Zmhn001793	Negative	341.09	179.03	342.096	C15H18O9	[M-H]-	-	6-O-Caffeoyl-D-glucose	Phenolic acids	Phenolic acids	-	A	94237	80142	88073	75443	89582	59998	72932	83574	37512	93963	103460	85647	45256	55276	47454	63045	98221	46111	44821	48990	73472	143020	106280	85132	44866	77845	53948
mws5038	Negative	341.11	89.02	342.116	C12H22O11	[M-H]-	C01742	Isomaltulose	Others	Saccharides and Alcohols	13718-94-0	A	1130900	1158400	1185700	1143700	1051700	987270	1133300	1238400	1297100	1151700	753860	873410	737840	865970	976950	1238000	1295300	1215000	1161100	1894700	1139900	1776900	1384800	1644600	1208600	1497800	1166900
pme0519	Negative	341.11	119.03	342.116	C12H22O11	[M-H]-	C00089	D-Sucrose*	Others	Saccharides and Alcohols	57-50-1	A	1936000	1706900	1638800	1300300	1507200	1040200	2293200	1810900	1827800	1603200	1289200	1455200	1623000	1771600	1636600	1962200	1427100	1593300	2103200	2571800	1896300	2209100	2043500	2126100	1957100	2031200	1390600
mws1080	Negative	341.11	179	342.116	C12H22O11	[M-H]-	C01235	Galactinol	Others	Saccharides and Alcohols	3687-64-7	A	3812800	3599900	3252900	3124200	3036900	2212400	4610500	3968600	4355900	3884100	2741800	3054800	3111500	3114600	3314600	3923200	2593800	3688700	4333500	5177400	3621100	4611300	3852900	3859000	4173700	3871600	3067200
mws0264	Negative	341.11	119	342.116	C12H22O11	[M-H]-	C01083	D-Trehalose*	Others	Saccharides and Alcohols	99-20-7	A	520270	621960	509500	451720	637460	332450	405600	573750	549070	499210	319840	382870	433230	549600	340080	584160	434740	550630	679880	1067200	561550	646840	593570	619630	517190	676530	622330
mws0906	Negative	341.12	179	342.131	C16H22O8	[M-H]-	C00761	Coniferin	Phenolic acids	Phenolic acids	531-29-3	B	147460	94713	78264	87060	121650	53238	74913	90607	63605	93827	110230	94293	71821	79456	78362	65045	107720	52183	47319	65783	76875	156560	98601	80057	79286	72648	66141
pmb2211	Positive	343.3	240.7	342.288	C19H38N2O3	[M+H]+	-	Cocamidopropyl betaine	Alkaloids	Alkaloids	4292-10-8	A	75958	75443	65502	112670	102800	70241	72371	87210	64432	39357	223600	50079	39976	41426	57564	49287	55223	96120	105110	64335	133420	45390	48300	49270	51612	64878	43741
Zmhp004065	Positive	345.1	330.07	344.089	C18H16O7	[M+H]+	-	7,8-Dihydroxy-5,6,4'-trimethoxyflavone	Flavonoids	Flavonoid	-	B	53902	55233	48433	19635	11794	39363	23880	106030	28952	135070	127280	118180	32747	119950	136330	4441.8	6841.7	5507	9290.7	11116	6019.8	37276	51148	58978	27135	36742	73680
mws1474	Positive	345.1	284	344.09	C18H16O7	[M+H]+	C19807	5,7-Dihydroxy-3',4',5'-trimethoxyflavone	Flavonoids	Flavonoid	18103-42-9	A	506560	500260	462940	183070	119150	370600	213380	1039200	263390	1266700	1242800	1091100	328590	1100500	1288900	38786	73989	47906	81337	105750	56852	346630	468840	556750	237380	354280	683270
pmp000786	Positive	345.1	330.07	344.09	C18H16O7	[M+H]+	-	Eupatorin (5,3'-Dihydroxy-6,7,4'-trimethoxyflavone)*	Flavonoids	Flavonoid	855-96-9	B	9052.5	10510	9148.5	3593.8	3198.3	7499.5	4946.7	22364	5003.7	25925	26597	22113	6315.9	21744	29096	560.97	1052.3	1354.4	1077.9	2928.5	1326.4	7879.7	10080	11204	5307.8	6869.6	13686
pmp000006	Positive	345.1	330.07	344.09	C18H16O7	[M+H]+	C10040	Eupatilin (5,7-Dihydroxy-3',4',6-Trimethoxyflavone)*	Flavonoids	Flavonoid	22368-21-4	B	57571	54943	50958	21254	12102	39522	20905	109670	29120	134400	139650	112220	32274	115370	143140	5133.9	6948.6	5448.2	7896	9646	8344.5	35198	52815	55781	24112	38036	69021
Zmln000899	Negative	343.11	181.05	344.111	C15H20O9	[M-H]-	-	Syringaldehyde-4-O-glucoside	Phenolic acids	Phenolic acids	-	B	65014	59971	70586	85518	95454	108720	44341	54594	60771	132330	141980	84230	27251	42353	63408	48937	93986	46446	26591	38258	44836	59227	94513	80751	19944	39842	34012
Lmmn000774	Negative	343.1	181.05	344.111	C15H20O9	[M-H]-	-	Dihydrocaffeoylglucose	Phenolic acids	Phenolic acids	-	B	29234	31576	31475	72687	49172	43505	38545	40155	46567	38933	39937	38501	21289	34972	44864	36177	63327	42845	39417	35153	32070	24716	29029	33111	35227	35701	32029
HJAP058	Positive	345.1	284.07	344.125	C19H20O6	[M+H]+	C15118	5,6,7,4'-Tetramethoxyflavanone	Flavonoids	Flavonoid	2569-77-9	B	351480	342310	325390	128200	85861	258340	145580	710680	182770	883060	881780	780720	218980	777550	905190	26995	48939	33750	57658	71753	43377	235700	338340	374940	170980	249350	480590
pmb0801	Positive	346.11	184.1	345.106	C14H19NO9	[M+H]+	-	4-Pyridoxic acid-O-glucoside	Others	Vitamin	-	A	1497000	1715700	1614200	1547900	1658000	1438100	1827900	1982600	1932300	1159800	1293500	1003400	2330000	2463900	2085500	1497100	1481100	1499600	1473300	1131000	1300600	795010	980500	834370	1910000	2025900	1851500
Lmtn000940	Negative	345.08	139.04	346.09	C14H18O10	[M-H]-	-	1-O-(3,4-Dihydroxy-5-methoxy-benzoyl)-glucoside	Phenolic acids	Phenolic acids	-	B	16592	27503	27395	33449	27055	21952	29067	27363	27940	17008	21229	11170	29854	45230	24315	14931	19565	24318	19489	16647	15994	10995	14277	15518	22004	24049	28175
pmb0981	Positive	348.07	136	347.063	C10H14N5O7P	[M+H]+	C00020	Adenosine 5'-monophosphate	Nucleotides and derivatives	Nucleotides and derivatives	61-19-8	A	94801	86793	104790	93357	89600	66251	94584	108620	69715	58583	62272	74818	53091	40546	50901	105970	194200	110290	88374	243590	178800	80158	95081	99720	80542	102190	113650
pmb1562	Positive	351.25	146.9	350.246	C21H34O4	[M+H]+	-	1-Stearidonoyl-Glycerol	Lipids	Glycerol ester	-	A	102880	87746	101780	91483	119790	204930	90096	76149	219440	199810	146610	117080	83350	115560	94890	81502	69195	91098	67329	58725	71113	85703	69317	86331	88462	103720	70931
mws4108	Positive	353.14	189.1	352.131	C21H20O5	[M+H]+	-	1-Methoxyphaseollin	Lignans and Coumarins	Coumarins	157226-48-7	B	130590	129450	137950	195720	206640	170590	144880	142930	155540	162350	191660	196210	136260	184600	142240	115560	118880	115070	129670	105580	136280	83791	107530	112990	92857	88922	100770
Lmhp011388	Positive	353.27	261.22	352.261	C21H36O4	[M+H]+	-	2-α-Linolenoyl-glycerol	Lipids	Glycerol ester	55268-58-1	A	4520000	4370500	4144700	2988300	3923000	3943200	3218500	2626700	3252700	5883000	6032200	5382800	5051700	6168400	5179900	3969100	4180500	3970000	4322700	3471400	3513700	4907400	4752900	4065700	4447100	5020700	4672800
Lmhp011562	Positive	353.27	261.22	352.261	C21H36O4	[M+H]+	-	1-α-Linolenoyl-glycerol	Lipids	Glycerol ester	-	A	9713000	9077100	8598800	6633800	8452800	8792500	7182700	7749400	7183700	10456000	11363000	9935000	8488100	10709000	9109700	9267800	9997600	8727000	10676000	9207000	8653600	9122400	9730700	8081900	8687700	9197600	9214800
mws0178	Negative	353.09	191.01	354.095	C16H18O9	[M-H]-	C00852	Chlorogenic acid	Phenolic acids	Phenolic acids	327-97-9	B	111690	122910	123980	55225	81454	61732	57145	93814	55337	160020	241600	228650	116230	242760	278930	65115	23891	19372	29787	100100	27572	155310	90894	117290	56847	87267	213810
pme1816	Negative	353.09	191	354.095	C16H18O9	[M-H]-	C17147	Neochlorogenic acid(5-O-Caffeoylquinic acid)	Phenolic acids	Phenolic acids	906-33-2	B	136660	122970	138890	62412	77701	40215	85233	85779	56839	258140	309790	270940	104620	283590	283160	41386	48976	24087	30596	139930	16354	248860	104250	145550	60831	105540	223640
mws2108	Negative	353.09	135.1	354.095	C16H18O9	[M-H]-	-	Cryptochlorogenic acid	Phenolic acids	Phenolic acids	905-99-7	B	34199	35252	21399	9	23579	9	9	18086	9363.5	18170	48090	34003	41577	132030	123360	9	9	9087.6	10750	19372	9	15951	9	9	47207	49626	62047
mws0748	Negative	353.09	191.1	354.095	C16H18O9	[M-H]-	-	1-Caffeoylquinic acid	Phenolic acids	Phenolic acids	1241-87-8	A	15832	13731	20160	5080.7	9	11103	7581.2	9	6409.5	22448	11097	16671	37553	7594.6	9493.5	28319	10475	14603	15966	16992	17658	46080	30517	31836	42504	32783	26212
Lmhp012042	Positive	355.28	263.24	354.277	C21H38O4	[M+H]+	-	2-Linoleoylglycerol	Lipids	Glycerol ester	3443-82-1	A	662630	648340	630230	416150	493090	534520	432500	508310	417600	786100	722830	736230	704930	797840	622630	590670	598300	555250	712280	785890	527250	831820	711730	606690	707710	688710	656560
Lmhp112042	Positive	355.28	263.24	354.277	C21H38O4	[M+H]+	-	1-Linoleoylglycerol	Lipids	Glycerol ester	2277-28-3	A	921260	942340	925960	604720	709790	852860	607400	670390	621280	970150	1045100	937380	934040	999410	929920	755520	815690	783780	1017700	1005500	777750	1030500	987560	819640	983660	916510	1022300
Zmhn002422	Negative	355.1	193.05	356.11	C16H20O9	[M-H]-	C17759	1-O-Feruloyl-D-Glucose	Phenolic acids	Phenolic acids	-	A	1786600	2321100	1965800	3607700	2284500	2444000	2022800	2645100	2255900	1845100	1427400	1407800	1365900	1939100	1820800	2069600	2221100	2462300	2122900	2024700	2477100	1031500	1210300	1215700	1121700	1293400	1324300
Zmhn002334	Negative	355.1	193.05	356.111	C16H20O9	[M-H]-	-	6-O-Feruloyl-D-glucose	Phenolic acids	Phenolic acids	137887-25-3	A	389410	481110	427540	621770	716980	818070	611820	1023500	457960	778940	630200	728900	615670	459720	435820	199350	190440	152280	117030	231880	111750	204580	199100	137980	94302	133200	149550
pmb0296	Positive	357.3	265.4	356.293	C21H40O4	[M+H]+	-	1-Oleoyl-Sn-Glycerol	Lipids	Glycerol ester	129784-87-8	B	161450	175310	169300	277170	215750	191590	162780	195490	171400	226580	348910	253800	237440	285840	290130	92525	111440	82825	156860	193970	139550	106600	95880	134420	149810	140560	134920
Lmdn004267	Negative	357.13	151.04	358.142	C20H22O6	[M-H]-	-	Epipinoresinol*	Lignans and Coumarins	Lignans	24404-50-0	A	240970	243450	256400	292930	248330	372640	231370	452680	266450	274830	359180	312170	364210	558570	519270	116370	198140	156610	276880	463930	247250	88736	113420	132390	105220	114860	177180
mws0097	Negative	357.13	151	358.142	C20H22O6	[M-H]-	C05366	Pinoresinol*	Lignans and Coumarins	Lignans	487-36-5	A	288940	288230	262420	293900	276150	399500	255830	457030	297480	285180	433730	305890	365270	569840	587220	126710	212780	149460	296610	503440	259040	100020	125060	140020	112510	123310	207510
pmb3107	Negative	359.1	182.1	360.106	C15H20O10	[M-H]-	-	Glucosyringic Acid	Phenolic acids	Phenolic acids	-	A	1456800	1457000	1393900	2144200	1913100	1702800	1987100	2003300	1678900	1193100	1433300	1348800	1179100	1400100	1630000	1653700	1530900	1664500	1515400	1655200	1624500	1180800	1239400	1271500	1026300	1169600	1159800
mws5040	Positive	365.11	203.05	364.078	C12H21O11Na	[M+H]+	C19636	Turanose	Others	Saccharides and Alcohols	547-25-1	B	348270	272260	211530	341850	304520	476310	381490	488900	399120	494930	604780	441720	328300	350660	313060	255860	292970	220810	312860	335130	333230	294690	232770	262890	286130	321470	218120
Lmgp003270	Positive	369.16	177.06	368.074	C16H16O10	[M+H]+	-	Scopoletin-7-O-glucuronide	Lignans and Coumarins	Coumarins	132752-65-9	B	2581200	2871300	2342300	773220	885860	631810	1102000	1499300	730530	1272700	2232000	1460500	1884000	4467100	5200100	1782600	2254100	1553100	1131600	4012400	1671900	4737100	4134000	3487500	3552400	5448600	9367400
pmb0752	Positive	369.12	177.1	368.111	C17H20O9	[M+H]+	C02572	3-O-Feruloylquinic acid	Phenolic acids	Phenolic acids	1899-29-2	A	469810	482290	447040	260740	278980	270360	353430	323410	250000	444910	702690	583790	581430	2142100	1625400	187460	225660	186490	112430	110460	139750	683020	309350	371510	845110	698340	1108900
mws0179	Negative	367.1	190.9	368.111	C17H20O9	[M-H]-	-	Chlorogenic acid methyl ester	Phenolic acids	Phenolic acids	29708-87-0	B	579160	695850	582680	378640	318860	278920	581190	496450	261400	289380	481850	295530	159780	624590	578440	588940	772690	570120	762980	1393600	928530	1248400	1021000	923600	700340	1032300	1754400
pma3724	Positive	369.1	177.1	368.111	C17H20O9	[M+H]+	-	1-O-Feruloylquinic acid	Phenolic acids	Phenolic acids	-	A	3363400	2929900	2647300	982370	1081100	713420	1225500	1695000	700690	1642100	2381000	1725200	2274300	6712100	6579800	2218200	2572900	1847600	1578000	4338300	1913300	5718400	4955600	4119000	3986000	5880000	11347000
Lmgn003073	Negative	735.22	367.11	368.111	C17H20O9	[2M-H]-	-	5-O-Feruloylquinic acid	Phenolic acids	Phenolic acids	-	B	106430	76638	87607	9147.5	16402	11174	14683	32952	6557	20456	64924	29713	52874	526740	524420	36341	55956	21196	14246	84048	21084	103760	85658	62154	144380	244820	866910
pmn001695	Negative	371.1	249.06	372.106	C16H20O10	[M-H]-	-	Trihydroxycinnamoylquinic acid	Phenolic acids	Phenolic acids	-	B	17601000	16504000	17011000	17681000	18072000	17302000	16519000	19701000	17602000	20107000	22164000	21088000	16382000	20737000	22300000	13742000	15337000	15722000	15694000	17387000	17735000	18610000	19440000	19815000	17362000	17260000	19937000
Hmgn004693	Negative	371.11	327.03	372.121	C20H20O7	[M-H]-	-	(8'R,7'S)-(-)-8-Hydroxy-α-conidendrin	Lignans and Coumarins	Lignans	-	A	630050	623220	589080	748660	694320	724370	661590	1009200	544200	517430	691880	580370	565170	693070	750110	426250	541090	451070	492810	843930	612720	408640	460660	488500	474790	486160	566890
pmb0064	Positive	374.11	198.08	373.101	C15H19NO10	[M+H]+	C04831	DIMBOA glucoside	Alkaloids	Alkaloids	18607-79-9	B	476130	458720	463870	635900	567660	786610	455290	466050	543590	1186700	758590	893650	812510	934030	714410	334250	298270	282080	247550	141030	182030	155850	157880	179100	256560	270220	215530
pmb0108	Positive	375.2	137.1	374.1	C19H18O8	[M+H]+	-	Feruloyl syringic acid	Phenolic acids	Phenolic acids	-	B	340410	286710	299050	386070	353630	425140	375820	444800	380040	343290	377240	293070	401580	382230	424480	304120	369770	341430	321320	283360	341420	209480	219650	289900	226810	271860	222100
Hmgn004139	Negative	373.13	329.05	374.136	C20H22O7	[M-H]-	-	Isohydroxymatairesinol	Lignans and Coumarins	Lignans	-	A	88375	95175	86548	101300	130400	108620	97182	181250	83848	91219	114660	94835	138660	99454	89230	47418	61105	46148	62445	106670	75976	41242	62893	75250	50624	55347	70471
mws0232	Positive	377.15	243	376.138	C17H20N4O6	[M+H]+	C00255	Riboflavin (Vitamin B2)	Others	Vitamin	83-88-5	A	8353400	7792400	9123700	11490000	9358300	10572000	10404000	8311100	10646000	11776000	9808000	10934000	10236000	11563000	9736800	9783200	8527100	9509900	8532300	5934100	8806200	7217300	8823300	7677700	8076000	7108800	6652100
pme3337	Positive	384.12	252	383.108	C14H17N5O8	[M+H]+	-	Succinyladenosine	Nucleotides and derivatives	Nucleotides and derivatives	4542-23-8	A	377120	377390	370950	330010	345250	275700	325650	327140	293110	317350	455400	331690	426020	478980	328820	516500	346390	371290	372920	320630	397490	536810	347950	412590	322170	349610	287140
pme1286	Positive	385.13	250	384.122	C14H20N6O5S	[M+H]+	C00021	S-(5'-Adenosy)-L-homocysteine	Amino acids and derivatives	Amino acids and derivatives	979-92-0	A	60090	77176	61260	80206	81110	92300	67957	58991	78918	63880	74955	45170	44930	68621	66565	43720	54040	52474	53066	45961	61937	43315	59948	49333	54276	56136	42355
HJN003	Negative	385.11	223.06	386.122	C17H22O10	[M-H]-	C01175	1-O-Sinapoyl-D-glucose	Phenolic acids	Phenolic acids	-	A	448450	432380	437500	690070	639030	710940	565040	457140	811220	458640	325950	401980	417130	465180	361860	663650	507060	690590	523530	272910	534390	264520	295840	296920	329840	392630	288100
pmb0489	Positive	397.2	147.04	396.19	C19H28N2O7	[M+H]+	-	N-Glucosyl-p-coumaroylputrescine	Alkaloids	Phenolamine	-	B	2678500	2225700	2263000	2186900	1246200	41139	4962800	3346400	2156200	837600	305100	713340	441670	394920	265720	5716600	7360500	5030700	1712000	334580	1370900	362220	749670	1196000	2683300	5630100	4676500
pme2735	Positive	399.2	250	398.137	C15H22N6O5S	[M+H]+	C00019	S-Adenosyl-L-methionine	Amino acids and derivatives	Amino acids and derivatives	29908-03-0	B	93622	86507	99576	138820	122890	136640	126280	139370	176080	152990	137590	111470	120510	98743	112470	72784	66581	67036	110500	135140	77539	68852	72751	105270	124210	82975	77475
Lmhn002573	Negative	399.09	205.04	400.101	C17H20O11	[M-H]-	-	Sinapoylglucuronic acid	Phenolic acids	Phenolic acids	-	B	445410	515870	377140	544370	489860	350500	445410	667410	367930	362960	383690	354880	261080	410880	487700	374340	380130	370480	334240	508870	387560	361350	324580	383480	283800	330070	409990
pmb0681	Positive	403.1	367.08	402.095	C20H18O9	[M+H]+	-	Apigenin-8-C-Arabinoside	Flavonoids	Flavonoid	-	B	55258	55084	63818	14114	16738	22244	41513	45904	15690	135940	137070	127320	28284	24810	64661	29062	48320	38997	22134	63558	29618	118530	129980	127980	54102	55240	45986
pme3007	Negative	402.99	159	404.002	C9H14N2O12P2	[M-H]-	C00015	Uridine 5'-diphosphate	Nucleotides and derivatives	Nucleotides and derivatives	27821-45-0	B	28620	23185	32412	35429	30857	44998	26391	28306	30226	32969	36944	33871	33681	37059	37585	26908	27909	26500	36935	28971	32404	34082	27744	36629	28994	36112	26171
pmb3031	Negative	403.1	313.1	404.111	C20H20O9	[M-H]-	-	Tricin-4'-O-glycerol	Flavonoids	Flavonoid	-	A	2265700	2376100	2179400	2854200	2759700	2636700	2404700	2518100	2486800	2310300	2982100	2365500	2450400	1840000	2117000	1953200	2516900	2037700	2100100	2785500	2426100	1829500	2037100	2069600	1828900	1819000	1728800
pmb0500	Positive	411.19	177.05	410.184	C23H26N2O5	[M+H]+	-	N-p-Coumaroyl-N'-feruloylputrescine	Alkaloids	Phenolamine	380302-96-5	A	6222900	6343600	5800400	3570600	15070000	6390900	6190800	5096600	12420000	15983000	16309000	16362000	4464400	9139900	6382400	3510500	4634700	2284700	907990	200640	702880	103050	190820	236320	804530	1837000	1598500
pmn001319	Negative	413.12	398.1	414.131	C22H22O8	[M-H]-	-	1-O-Feruloyl-3-O-p-Coumaroylglycerol	Phenolic acids	Phenolic acids	-	A	2611400	2589400	2620100	1588500	4997800	4444700	3339100	5603900	4062400	7492900	4785800	7192600	2396600	3633900	2225300	48009	26824	4708.6	1664.3	1281.5	5339.3	4446.5	8432.5	10301	4634.9	57228	68684
pmn001663	Negative	417.16	402.1	418.163	C22H26O8	[M-H]-	C10889	Syringaresinol	Lignans and Coumarins	Lignans	21453-69-0	A	39812	39933	35763	29225	44373	44726	39357	39729	49909	28436	26696	34362	30767	25577	26847	50361	40049	43833	45075	42006	47573	31749	29867	32216	41834	46650	38525
mws2523	Negative	421.08	241.1	422.083	C12H23O14P	[M-H]-	C00689	Trehalose 6-phosphate	Others	Saccharides and Alcohols	4484-88-2	B	6491.1	6880.8	8458.2	9038.2	5605.5	4650.4	7594.3	11207	8994	3416	8254.9	5282.9	4038.5	7642.7	7188.4	8772.8	5656.1	7665.1	10025	14138	7730.4	9176.2	4192.6	4971.3	7093.8	8623.3	7658.2
Lmhp005784	Positive	425.21	177.05	424.2	C24H28N2O5	[M+H]+	-	p-Coumaroylferuloylcadaverine	Alkaloids	Phenolamine	-	A	130200	132920	123820	36956	321240	101480	77439	100290	166300	504180	521370	659430	51560	95965	46575	67445	96930	34737	12349	5238	11562	9	9	9	7163.4	26941	27979
Lmhp008337	Positive	426.26	285.24	425.254	C19H40NO7P	[M+H]+	-	LysoPE 14:0(2n isomer)	Lipids	LPE	-	A	6938.4	9024.6	7644.3	12389	10531	6658.1	6492.9	10691	5502.6	9380.2	12464	11275	6428.7	8186.2	7748.1	5823.1	11761	7258	8104.5	12570	9171.8	5826.2	5212.8	6274	6282.6	6742.1	7587.2
pmb0864	Positive	426.26	285.24	425.254	C19H40NO7P	[M+H]+	-	LysoPE 14:0	Lipids	LPE	-	A	8368.6	8218.2	7521.7	11589	9609.1	9138	5108.3	13115	5900.6	11075	13760	12057	4978.1	6815.1	7509	7371.9	9206.2	8072.2	9624.8	12245	11810	3535.4	4561	6003.4	6319.7	7357.5	6924.5
Lmhn204620	Negative	425.09	277.03	426.095	C22H18O9	[M-H]-	-	Bis(p-Coumaroyl)malic acid	Phenolic acids	Phenolic acids	-	B	16519	15336	16650	23439	22302	21464	19528	24422	16325	22226	21639	22067	16722	22168	25413	14164	18226	17616	16033	18454	15636	15849	22492	18793	13184	17031	19451
mws0072	Positive	433.11	271.01	432.106	C21H20O10	[M+H]+	-	Apigenin-5-O-glucoside	Flavonoids	Flavonoid	28757-27-9	B	2380300	2314300	2276300	2259000	1954300	1858600	2075000	2628500	1913800	4636200	3339600	3751300	1441000	2067400	2451900	1802600	1897500	1916900	1910500	2613000	2524000	3063100	3670300	3033400	1604000	2044300	2198800
mws0048	Negative	431.1	311	432.106	C21H20O10	[M-H]-	C01460	Apigenin-8-C-Glucoside (Vitexin)*	Flavonoids	Flavonoid carbonoside	3681-93-4	A	20955000	17856000	20001000	14527000	13820000	12200000	16170000	18611000	15296000	34329000	29166000	29219000	12125000	14846000	17556000	14473000	14277000	14817000	14769000	19475000	17574000	31530000	30818000	29302000	13882000	15058000	17574000
mws0895	Negative	431.1	269	432.106	C21H20O10	[M-H]-	C09126	Genistein-7-O-Glucoside (Genistin)	Flavonoids	Isoflavones	529-59-9	B	119980	150820	129900	112900	90755	76316	107780	133500	117870	259270	157050	297260	102530	130870	93137	123900	91113	106390	80204	151030	138770	260320	243940	189340	88723	109450	137120
mws1434	Negative	431.1	311	432.106	C21H20O10	[M-H]-	C01714	Apigenin-6-C-glucoside (Isovitexin)*	Flavonoids	Flavonoid carbonoside	29702-25-8	A	16494000	16778000	16056000	12676000	11854000	11781000	13292000	16645000	13077000	32192000	25990000	24354000	9209000	13446000	14870000	12176000	11635000	12078000	12688000	16423000	14775000	25983000	28511000	25232000	10512000	11201000	13657000
pmp000413	Positive	433.11	283.06	432.106	C21H20O10	[M+H]+	C10420	Genistein-8-C-glucoside	Flavonoids	Isoflavones	66026-80-0	A	5907800	6340500	6409500	5475900	5025600	4442900	5583900	6400700	5200700	10797000	8923600	9181900	4098500	5481100	5542000	4483400	5323500	4503500	5289000	6232500	5948900	9015600	9911900	8214800	4459100	5079300	5547300
pmb0744	Positive	435.11	331.08	434.1	C24H18O8	[M+H]+	-	Tricin-4'-O-Benzoic Acid	Flavonoids	Flavonoid	-	A	264530	250140	224880	149740	177800	209920	213500	278380	188270	244740	252050	240890	339390	240810	287110	237710	242030	239880	248800	327550	266350	301680	212200	274480	246310	261540	208130
HJN087	Negative	433.12	271.06	434.121	C21H22O10	[M-H]-	-	Naringenin-4'-O-glucoside*	Flavonoids	Flavonoid	-	B	71077	85748	81547	79624	68343	79905	73344	116130	90413	95038	96863	76201	86342	95176	87000	61856	65616	44972	59673	118760	76466	82620	72532	82915	76254	69201	90846
Lmlp006175	Positive	435.13	273.09	434.121	C21H22O10	[M+H]+	C16406	Isosalipurposide (Phlorizin Chalcone)*	Flavonoids	Chalcones	4547-85-7	B	59917	60694	51677	35392	36949	39988	52447	83293	45623	56332	55853	47076	46162	31294	57433	30538	34718	36286	57725	68750	47311	49424	47785	57929	39967	52575	56612
pmb0503	Positive	439.22	147.04	438.211	C20H30N4O7	[M+H]+	-	N-(4'-O-glycosyl)-p-coumaroyl agmatine	Alkaloids	Phenolamine	-	B	1489700	1210300	1345900	889650	439350	22216	2356200	1610600	809820	208340	19792	161330	97516	55206	150240	4120600	4790400	3327700	769670	130850	732920	437110	511870	608210	1861100	2394700	1846500
Lmhp009187	Positive	440.28	299.26	439.27	C20H42NO7P	[M+H]+	-	LysoPE 15:0	Lipids	LPE	-	A	11943	12678	13310	27564	24976	16298	11638	19340	12873	15288	32042	15737	10635	9492.9	8755	9710.4	39411	13561	9592.2	13223	13860	4478.3	9514.4	9598	7632.3	9705.9	7502.1
Lmhp008885	Positive	440.28	299.26	439.27	C20H42NO7P	[M+H]+	-	LysoPE 15:0(2n isomer)	Lipids	LPE	-	A	11965	12372	13038	25488	24134	13834	11298	18677	10816	18861	32130	18351	10538	8474.7	11863	11132	36913	14825	10905	13457	14134	6066.5	7627	7660.1	5699.4	11245	9541.9
Lmhp005550	Positive	441.2	177.05	440.195	C24H28N2O6	[M+H]+	-	N,N'-Diferuloylputrescine	Alkaloids	Phenolamine	42369-86-8	A	13466000	13752000	12488000	14696000	35881000	19553000	20906000	15029000	28554000	31387000	25147000	29369000	7109300	18600000	15476000	1460300	3006700	912900	216380	101500	383920	303940	200290	121020	899650	794410	560620
pmp000091	Positive	445.15	177.05	444.142	C23H24O9	[M+H]+	-	1,3-O-Diferuloylglycerol*	Phenolic acids	Phenolic acids	83008-46-2	A	22887000	24332000	22441000	19142000	47823000	36389000	25767000	41987000	35654000	50423000	39038000	48715000	20003000	27829000	22188000	3962900	1931800	537410	359880	293830	412290	1189200	1005200	1276100	3426500	2559300	1897900
Hmbp006861	Positive	445.15	177.05	444.142	C23H24O9	[M+H]+	-	1,2-O-Diferuloylglycerol*	Phenolic acids	Phenolic acids	-	A	22812000	23202000	21071000	17297000	43732000	35192000	23171000	39587000	31460000	49849000	37615000	47051000	18092000	27772000	21391000	3777200	1693200	518980	352450	264240	374840	1174000	901080	1144000	3003400	2257900	1774000
pme1014	Positive	445.3	341.3	444.303	C31H40O2	[M+H]+	-	Menatetrenone (Vitamin K2)	Others	Vitamin	11032-49-8	B	1664100	1674700	1608100	763690	197640	403940	638520	491410	715350	379760	176120	230910	286810	415530	204270	83246	83689	117100	97021	115810	96860	73514	83096	64193	122290	101290	110460
mws1608	Negative	447.09	357.1	448.101	C21H20O11	[M-H]-	C01821	Luteolin-6-C-glucoside (Isoorientin)*	Flavonoids	Flavonoid carbonoside	4261-42-1	A	10835000	12922000	10406000	2627000	3949500	2775100	6079900	9429900	5019300	5901700	7602000	6620000	9858300	10076000	12846000	5655400	6847700	5541400	14259000	30972000	9314400	15251000	8373300	15902000	10938000	16363000	27486000
pme2459	Positive	449.11	287.2	448.101	C21H20O11	[M+H]+	C03951	Luteolin-7-O-glucoside (Cynaroside)	Flavonoids	Flavonoid	5373-11-5	B	1704100	1978500	1673200	427200	518160	432080	912090	1281000	877580	1071500	1115800	1169400	1481500	1307300	1706200	791800	1068900	896960	2417600	4269100	1477000	2076400	1344400	2051600	1577800	2361600	3048900
mws1299	Positive	449.11	299.2	448.101	C21H20O11	[M+H]+	C10114	Luteolin-8-C-glucoside (Orientin)*	Flavonoids	Flavonoid carbonoside	28608-75-5	A	4227600	3540800	3865100	1031000	1316100	1010500	2118600	3337800	1785100	2257700	2657000	2540200	3266500	3503300	4166900	2281000	2755000	1833200	5493100	9829500	3305500	4846900	2841000	5168900	4013600	5794500	9146200
Lmtn002796	Negative	449.1	287.05	450.116	C21H22O11	[M-H]-	-	Aromadendrin-7-O-glucoside	Flavonoids	Flavonoid	28189-90-4	B	80366	101770	60803	9	4895	9	58296	60894	9	36764	48166	40944	57054	51557	71407	27724	44694	32666	96881	164930	49286	100030	46979	115560	67826	97076	157420
Lmmn004625	Negative	449.11	287.06	450.116	C21H22O11	[M-H]-	-	Dihydrokaempferol-7-O-glucoside*	Flavonoids	Flavonols	-	B	32621	35811	43020	26615	26542	23181	50006	51348	30680	28039	37538	44252	54117	31760	26851	18379	36208	39281	32843	54166	26928	27318	14783	29786	29907	57222	59215
HJN086	Negative	449.11	287.06	450.116	C21H22O11	[M-H]-	-	Eriodictyol-3'-O-glucoside*	Flavonoids	Dihydroflavone	-	B	34134	39676	52846	32821	24260	23324	41949	67802	24303	27172	30267	20879	46639	37587	35103	37716	45123	34829	28640	46532	42900	28807	20116	20914	28982	44309	57783
Lmhp009034	Positive	452.28	311.26	451.27	C21H42NO7P	[M+H]+	-	LysoPE 16:1	Lipids	LPE	-	A	11838	12302	10204	11467	11096	9973.5	8837.1	16404	11948	12011	13477	10987	9825.1	7934.2	7326.8	12360	19249	18198	12941	18132	14519	10925	15107	14657	10561	13811	10483
Lmhp008763	Positive	452.28	311.26	451.27	C21H42NO7P	[M+H]+	-	LysoPE 16:1(2n isomer)	Lipids	LPE	-	A	4278.1	3532.2	2676.2	4328.7	2593.8	3413.7	2836.5	5563	2947.6	4388	2921.1	2620.2	2582.5	1695.1	1877.8	4220.8	2939.2	5868.5	4702.1	4420.1	3318.5	2974.2	1821.2	2572.9	4080.3	3522.3	2833.8
pmn001415	Negative	451.1	341.06	452.111	C24H20O9	[M-H]-	-	Catechin-(7,8-bc)-4β-(3,4-dihydroxyphenyl)-dihydro-2-(3H)-one	Flavonoids	Flavanols	-	B	56281	53778	52623	51328	35164	62694	48254	70810	39105	35926	47968	44202	86486	40040	62579	40636	59435	37895	65107	79699	48924	35127	41668	53211	66822	66272	53425
pmb0876	Positive	454.29	313.27	453.286	C21H44NO7P	[M+H]+	-	LysoPE 16:0	Lipids	LPE	53862-35-4	A	1040700	1011400	972420	1642600	1179800	999790	600650	1559200	766330	1036000	1253800	1115600	629000	841350	875410	873970	1273900	1087700	1059100	1720600	908630	590900	679350	651120	710810	787180	894340
pmd0160	Positive	454.29	313.27	453.286	C21H44NO7P	[M+H]+	-	LysoPE 16:0(2n isomer)	Lipids	LPE	-	A	83552	75710	88000	128560	101660	93033	49294	191390	66284	57809	94154	81120	47103	59608	63720	70619	122570	93814	74746	194370	68834	43165	45222	45992	63795	59937	71930
Lmhp005872	Positive	455.22	177.05	454.21	C25H30N2O6	[M+H]+	-	Diferuloylcadaverine	Alkaloids	Phenolamine	-	A	2717500	2614700	2483600	1491700	10793000	4150800	1770800	2293300	5193500	10460000	8874000	12774000	751440	1966500	1280400	56387	147000	25421	9	9	9	3666.2	8391.7	4221	5147.2	22846	15326
Lmhn002683	Negative	457.08	163.04	458.085	C22H18O11	[M-H]-	-	p-Coumaroylcaffeoyltartaric acid	Phenolic acids	Phenolic acids	-	B	16026	17465	16956	59249	54578	7110.5	11338	10394	12784	20305	17921	28705	10377	16524	16492	43446	71333	11333	3753.2	1902	8748	9923.8	13708	19224	8523.5	14602	13188
pmb2654	Negative	460.1	117.9	461.153	C19H27NO12	[M-H]-	-	Anthranilate-1-O-Sophoroside	Phenolic acids	Phenolic acids	-	B	463890	713000	708800	617250	819150	443040	508120	1060400	683390	516690	621700	518600	399290	604990	419270	833400	513600	845670	810930	842710	551540	1028100	570660	798340	659920	783080	632000
Lmzn001894	Negative	461.07	285.04	462.08	C21H18O12	[M-H]-	-	Kaempferol-3-O-glucuronide	Flavonoids	Flavonols	22688-78-4	B	51421	50077	53635	46526	38950	25394	60294	47189	46285	52488	64754	70156	66127	51357	66278	32670	47166	49154	50355	89316	59897	41244	46520	72500	51269	47216	71882
Lmnp002845	Positive	463.13	343.09	462.116	C22H22O11	[M+H]+	-	Hispidulin-8-C-glucoside*	Flavonoids	Flavonoid carbonoside	-	B	35495000	33819000	35530000	32769000	31471000	29515000	29664000	34097000	29921000	32064000	41628000	40005000	36885000	37886000	35903000	27010000	33853000	28552000	33040000	39770000	34272000	29704000	30980000	37919000	30212000	35996000	36812000
pmp000120	Positive	463.12	427.1	462.116	C22H22O11	[M+H]+	-	Diosmetin-6-C-glucoside	Flavonoids	Flavonoid	-	A	15891000	15829000	15918000	16140000	16330000	13230000	14849000	16409000	14974000	14216000	19829000	20692000	18406000	18803000	17958000	13234000	17422000	13096000	14666000	18139000	17990000	14771000	16497000	18323000	13895000	18832000	18209000
pmp000579	Positive	463.12	301.07	462.116	C22H22O11	[M+H]+	-	Diosmetin-7-O-galactoside	Flavonoids	Flavonoid	-	A	1190500	1286000	1402900	1474500	1393800	706960	1452700	1446000	851330	1056600	1966000	1576800	1117200	1054000	1295900	1305400	1562500	1381300	928920	1341300	1289900	1086900	730590	1111700	641290	1175800	1225700
HJAP011	Positive	463.11	343.08	462.116	C22H22O11	[M+H]+	-	Chrysoeriol-8-C-glucoside (Scoparin)*	Flavonoids	Flavonoid	301-16-6	A	26707000	30158000	30759000	31646000	29112000	24991000	27145000	33323000	24536000	27495000	36548000	34394000	31616000	31493000	31600000	22649000	31395000	24672000	27581000	35230000	32434000	25114000	27459000	33230000	24672000	31513000	29358000
Zmhn002750	Negative	461.11	323.08	462.117	C22H22O11	[M-H]-	-	4-O-(6'-O-Glucosylcaffeoyl)-4-hydroxybenzoic acid	Phenolic acids	Phenolic acids	-	B	160630	160490	174550	127450	129410	112070	126250	151240	115040	139330	160760	191740	167380	160890	170330	106460	185810	123850	175950	214490	179790	177320	172040	193240	126240	162470	174570
mws0061	Negative	463.09	300	464.095	C21H20O12	[M-H]-	C10073	Quercetin-3-O-galactoside (Hyperin)	Flavonoids	Flavonols	482-36-0	B	710150	665430	673680	745970	625080	506310	652370	727180	535460	651020	751800	848030	643220	679460	884590	539180	738800	544630	615930	951480	893940	640440	787780	746670	625080	787090	795800
mws0091	Negative	463.09	300.03	464.095	C21H20O12	[M-H]-	C05623	Quercetin-3-O-glucoside (Isoquercitrin)	Flavonoids	Flavonols	482-35-9	B	89756	93522	104360	115010	98198	65569	90208	95748	71894	80676	96608	99302	115750	93327	97910	65004	115530	79470	84216	112060	114230	75948	99415	92769	69803	120450	114050
Lmhp009769	Positive	466.29	325.27	465.286	C22H44NO7P	[M+H]+	-	LysoPE 17:1	Lipids	LPE	-	A	6423.3	7512.2	4616.9	11296	5520.9	6999.6	6434.4	11101	6128.5	10345	12152	10129	5468.3	7556.4	8072.6	2073.1	5947.2	3353.8	3763.7	6385.7	3613	6239.8	4508.2	2542.8	4514.4	3913.6	5147.6
pmd0130	Positive	468.31	184.07	467.301	C22H46NO7P	[M+H]+	-	LysoPC 14:0	Lipids	LPC	20559-16-4	A	39219	46428	39046	67576	71218	84209	35000	64558	45603	73106	81320	70101	41648	45360	48073	32344	29935	25032	40779	58990	37137	19125	17329	21142	30248	28393	25342
Lmzn006169	Negative	471.35	471.35	472.355	C30H48O4	[M-H]-	-	Pomolic acid	Terpenoids	Triterpene	13849-91-7	B	892180	1021200	1027400	1480800	1261900	1516300	1610100	2207500	1687600	1137900	1424400	1218900	1058500	997120	914240	287560	383660	259280	523420	661360	580810	257280	288740	289990	229150	319960	306480
pmb1912	Positive	474.17	327	473.166	C20H23N7O7	[M+H]+	C00234	10-Formyltetrahydrofuran	Alkaloids	Alkaloids	2800-34-2	A	511400	544770	584310	728690	834140	786710	1100200	1036600	1301500	617400	641650	499170	721150	610660	749780	280370	433640	288840	701490	1428000	808030	352020	323970	337900	314320	344630	372460
Lmhp008801	Positive	476.28	335.26	475.27	C23H42NO7P	[M+H]+	-	LysoPE 18:3	Lipids	LPE	-	A	861530	804340	816850	1448600	1320500	742480	659220	958870	721630	466960	695830	728160	342290	539260	548020	887690	1208900	1008400	824780	1184900	998940	434850	534360	515450	546820	612580	656250
Lmhp008589	Positive	476.28	335.26	475.27	C23H42NO7P	[M+H]+	-	LysoPE 18:3(2n isomer)	Lipids	LPE	-	A	713130	680680	635580	1161000	828900	753550	618200	1149900	690750	530720	549940	693480	504350	471360	518290	658870	915120	722830	629560	1081000	782810	421340	425210	449160	504740	466670	626810
pmb0881	Positive	478.29	337.27	477.286	C23H44NO7P	[M+H]+	-	LysoPE 18:2	Lipids	LPE	-	A	585170	528250	501970	737490	456670	392320	393300	669750	436150	313160	389050	426730	205860	310110	351160	535480	828100	611110	692270	1220800	709920	432950	465320	534280	458290	438860	514610
pmb0874	Positive	478.29	337.27	477.286	C23H44NO7P	[M+H]+	-	LysoPE 18:2(2n isomer)	Lipids	LPE	-	A	721590	691650	645490	895090	586850	792730	661040	1378900	697310	614400	587350	745330	517460	587870	606480	616080	859910	741780	865970	1613100	743640	622310	530620	581510	659110	606630	758270
Lmyp004444	Positive	479.12	317.06	478.111	C22H22O12	[M+H]+	-	Tricin-4'-methylether-3'-O-glucoside*	Flavonoids	Flavonols	-	B	144180	131890	128870	297680	158150	149510	202790	262970	128110	74894	78061	93175	89729	118870	139860	108340	96553	92119	176910	136970	193810	68303	97444	81867	76391	104320	128890
Lmjp002906	Positive	479.12	317.07	478.111	C22H22O12	[M+H]+	-	Rhamnetin-3-O-Glucoside*	Flavonoids	Flavonols	27875-34-9	B	129000	129120	116430	244400	145340	117360	214070	279040	103880	59357	76870	66982	81015	88220	108090	106350	73830	89054	154060	137380	171770	61592	59109	57424	52992	89354	121580
mws0289	Positive	480.31	339.29	479.301	C23H46NO7P	[M+H]+	-	LysoPE 18:1	Lipids	LPE	89576-29-4	A	51250	50904	49121	84159	45968	40379	33786	64566	36665	28475	43975	41806	26985	40683	34286	55665	90657	71097	55788	104260	65347	40263	48949	50814	42647	59385	50908
pmb2260	Positive	480.31	184.07	479.301	C23H46NO7P	[M+H]+	-	LysoPC 15:1	Lipids	LPC	-	A	11550	11507	8929.4	11125	19437	13536	11672	19365	12788	14871	15569	14962	8457.5	12547	11048	6769.1	7817.7	8411.9	9184.8	14702	7267.9	4609.8	5794.4	4574.6	5989.3	6783.1	7455.3
pmb0856	Positive	480.31	339.29	479.301	C23H46NO7P	[M+H]+	-	LysoPE 18:1(2n isomer)	Lipids	LPE	-	A	24082	17985	18369	26285	14137	19969	17452	29812	21533	15038	13817	22425	19203	15630	20143	16154	28425	21782	24686	43890	23487	11596	11309	11631	20342	20826	20992
pmb0883	Positive	482.32	341.31	481.317	C23H48NO7P	[M+H]+	-	LysoPE 18:0	Lipids	LPE	69747-55-3	A	5981.9	4757.6	5468.2	10144	8586.5	4911.9	2547.6	7894.6	4296.1	3736.5	7242.3	5894	3095.6	5482.6	6214.4	2919.4	6189.8	4199.2	4017.6	7084.6	3492.2	1895.9	2875	2540.5	3199.8	3082.1	4294
pmb2319	Positive	482.32	184.07	481.317	C23H48NO7P	[M+H]+	-	LysoPC 15:0	Lipids	LPC	108273-89-8	A	79908	67020	63135	121900	180500	119210	66996	112330	80255	146510	174250	123290	65157	65962	52034	33156	135760	46868	55604	65158	53887	20845	23341	21709	20042	42251	32217
Lmhp009129	Positive	482.32	184.07	481.317	C23H48NO7P	[M+H]+	-	LysoPC 15:0(2n isomer)	Lipids	LPC	-	A	7047.8	6578	7786.4	17925	19516	13670	8257.6	18260	7361	15778	16181	13463	4565.1	3816.9	6642.4	3237.9	16663	4247.7	5404.6	9175.7	5339.1	640.56	2575.8	2409.3	2378.1	2844.6	2877.1
pmb3066	Negative	481.14	319.2	482.142	C22H26O12	[M-H]-	-	5-O-p-Coumaroylshikimic acid O-glucoside	Phenolic acids	Phenolic acids	-	B	99476	105550	87354	81432	78542	94046	78134	117320	93450	84469	86816	72486	87028	72116	68488	117230	108010	81657	111240	92941	94964	68319	62084	85250	57136	70675	64696
Hmyn007168	Negative	483.27	255.23	484.278	C22H45O9P	[M-H]-	-	LysoPG 16:0	Lipids	Glycerol ester	-	B	5157.1	5986.5	6606.4	559140	571870	396780	532650	434190	1443400	580860	637510	456770	898130	416270	526450	274040	347650	422770	506690	532000	1095800	505390	280200	239470	407980	400970	352600
pmn001707	Negative	485.33	485.33	486.335	C30H46O5	[M-H]-	C08972	Quillaic acid	Phenolic acids	Phenolic acids	631-01-6	B	300580	338970	344560	457800	630910	740290	369820	704010	430170	469770	565080	420450	362520	379920	346120	164260	248210	178920	233130	422460	213010	130700	168000	153160	156300	164540	140480
Lmmn000214	Negative	487.17	341.11	488.174	C18H32O15	[M-H]-	-	Solatriose	Others	Saccharides and Alcohols	528-40-5	B	76734	118390	143900	98841	208610	55254	116550	144880	80735	47180	97397	60201	37958	84127	79520	126600	157650	146090	54164	308960	141020	95452	118980	181880	52795	114340	106670
pmn001712	Negative	549.22	489.2	490.177	C22H34O12	[M+CH3COOH-H]-	-	3-Hydroxy-4-isopropylbenzylalcohol-3-O-sophoroside	Phenolic acids	Phenolic acids	-	B	306470	413330	319840	290920	216080	364900	174910	236770	204360	597930	528100	537180	396920	683970	621070	229480	271730	164740	202660	216380	161980	431350	488000	517220	544560	341970	511030
pmb3042	Negative	491.12	329.1	492.127	C23H24O12	[M-H]-	-	Tricin-5-O-Glucoside	Flavonoids	Flavonoid	32769-00-9	B	1154300	1113900	1079800	1710600	1592200	1815100	1741700	2528200	1741500	326830	407280	368000	475240	620970	667980	1342800	1532600	1260100	1492100	2265500	1634400	211800	244080	238340	310600	375450	435520
Lmhp206353	Positive	493.13	331.08	492.127	C23H24O12	[M+H]+	-	Tricin-4'-O-glucoside	Flavonoids	Flavonoid	-	B	3373900	2880500	3829300	3520700	2917000	2061200	3776700	4885600	2016000	2856600	3168900	3367300	4220300	3445300	4531800	3678000	4645100	3129900	2598000	3909100	2576700	2965600	2275600	3007400	3322100	4858000	5084400
pmb0736	Positive	493.13	331.08	492.127	C23H24O12	[M+H]+	-	Tricin-7-O-Glucoside	Flavonoids	Flavonoid	32769-01-0	A	9837400	10330000	10784000	11917000	8571800	6227000	10882000	12785000	7941400	9543000	11418000	11316000	11075000	11832000	13079000	9320300	10424000	9582000	9253100	11096000	9548500	8214700	7821400	9450100	9937700	13411000	14031000
pmb0790	Positive	494.19	332.5	493.18	C20H31NO13	[M+H]+	-	Pyridoxine-5'-O-diglucoside	Others	Vitamin	-	A	207990	215480	198360	16151	12194	12319	110820	38908	59417	30799	9	26908	55977	9	32776	448290	404410	468170	463890	257910	490740	196940	274730	248890	255650	365730	239950
pmp001270	Positive	494.32	184.07	493.317	C24H48NO7P	[M+H]+	-	LysoPC 16:1	Lipids	LPC	76790-27-7	A	27660	25552	21357	34221	38131	31516	30329	45853	22346	31060	29607	32818	26293	13745	22501	19796	30524	22254	46826	68974	32294	17402	17965	15646	19092	19209	15601
Lmhp008833	Positive	494.32	184.07	493.317	C24H48NO7P	[M+H]+	-	LysoPC 16:1(2n isomer)	Lipids	LPC	-	A	14352	12774	12574	15622	12229	16982	13074	28327	13635	18561	13036	24483	11540	7366.2	8240.8	7115.3	12119	8048	13431	46201	14241	5618.9	7417.8	7735.2	7060.2	6119.5	11542
pmd0132	Positive	496.34	184.07	495.332	C24H50NO7P	[M+H]+	-	LysoPC 16:0(2n isomer)	Lipids	LPC	-	A	422060	448410	445460	703410	570630	700330	382400	1058700	437410	496920	457650	527990	322200	324720	371230	351060	476520	377570	416840	802740	452560	177080	135290	170030	292490	238410	306890
pmb0855	Positive	496.34	184.07	495.332	C24H50NO7P	[M+H]+	-	LysoPC 16:0	Lipids	LPC	17364-16-8	A	7495000	7423800	7010900	10149000	9974900	12755000	6762000	13164000	8426400	10731000	9637500	11746000	6636400	7568800	7616700	5488000	6557600	6316000	7676400	11314000	6846700	3693600	2864000	3609600	5100600	5142000	5176700
pmb0745	Positive	497.14	331.08	496.137	C26H24O10	[M+H]+	-	Tricin-4'-O-syringyl alcohol	Flavonoids	Flavonoid	-	A	4374700	4486200	4307100	4849300	4819200	4224000	4281300	5107600	3591400	2976400	5274800	3706500	5284700	3661600	5032600	3014600	4849200	3738700	3651900	5616900	4766800	3246800	3244800	4136600	4395100	4792300	3654300
pmb3061	Negative	499.15	163.1	500.153	C22H28O13	[M-H]-	-	5-O-p-Coumaroylquinic acid O-glucoside	Phenolic acids	Phenolic acids	-	B	28295	23416	21780	11420	9150.7	9	9990.9	12669	4402	34213	61042	44435	63924	18868	30225	8658.1	8011.5	4614.9	5661.9	11475	13662	33756	34758	43334	35800	57312	22601
Lmhp009802	Positive	504.31	363.29	503.301	C25H46NO7P	[M+H]+	-	LysoPE 20:3(2n isomer)	Lipids	LPE	-	A	6692.5	6497	4790.4	7921.6	5295.2	2836.3	5717.2	9202.9	3600.5	3113.8	6246.3	4773.3	2781.3	3981.3	5093.1	6397	9329	6952.8	5249.8	13338	8522.7	6106	4869.8	4609.7	4974.6	3865.9	7956.1
Lmhp010040	Positive	504.31	363.29	503.301	C25H46NO7P	[M+H]+	-	LysoPE 20:3	Lipids	LPE	-	A	7150.1	5315.3	6405.2	6849.7	6581	4435.9	4658.4	8657.7	6147.3	3697	6303.4	6408.9	1979.3	3466.4	4107.5	4720	8571.2	6454.4	8145.5	11595	8054.5	4151	5381.7	5948.4	3516.2	4568.8	5115.8
pmn001642	Negative	503.08	459.1	504.09	C23H20O13	[M-H]-	-	Kaempferol-3-O-(2''-O-acetyl)glucuronide	Flavonoids	Flavonols	-	B	205310	180760	219940	256000	288770	186630	147270	132260	189710	173180	260980	111850	224190	272420	223270	196840	167270	170470	189560	141980	171340	112390	143690	136460	191130	203800	206200
mws1589	Negative	503.16	179	504.169	C18H32O16	[M-H]-	C00713	D-Panose	Others	Saccharides and Alcohols	33401-87-5	B	205980	181350	212670	119130	164750	115260	153600	239740	144280	142190	94438	119030	149090	123240	125480	202420	236500	198150	232180	400160	240260	370450	224450	233230	300900	267610	286640
pme0500	Negative	503.16	323	504.169	C18H32O16	[M-H]-	C08243	D-Melezitose	Others	Saccharides and Alcohols	597-12-6	A	240740	230240	199710	108270	139940	114600	239430	207790	180960	106530	65625	96106	194630	171910	158850	270120	232590	206190	378640	565720	235960	417240	273400	392930	344380	331470	324130
Lmhp010757	Positive	506.32	365.31	505.317	C25H48NO7P	[M+H]+	-	LysoPE 20:2	Lipids	LPE	-	A	4127	5080.8	4826.9	3598.2	2634.8	2725.4	2126	6933.8	2521.8	1658.2	2044	2741	1164.8	2075.6	1648.8	3500.2	6179.4	4070.2	6481.6	16437	6169.2	4728.3	5398.9	6069.9	4989.8	3198.1	5309.7
Lmhp010514	Positive	506.32	365.31	505.317	C25H48NO7P	[M+H]+	-	LysoPE 20:2(2n isomer)	Lipids	LPE	-	A	4003.9	4062.7	5621.5	4194.1	1710.7	1629.7	2407.2	7427.7	2175.9	2038.4	2265.9	3232.8	2103.6	1753.8	2650.5	4618	6268.2	4429.7	6678.2	14916	7027	4210.1	3732.5	6152.7	4276	4632.9	6307.4
Lmhp008718	Positive	506.32	184.07	505.317	C25H48NO7P	[M+H]+	-	LysoPC 17:2	Lipids	LPC	-	A	9633.9	9351.6	8825.8	12436	11317	17489	16017	15876	9435.6	22628	6618.1	19592	11111	5176.7	5223.1	3898.3	6197.1	4116.9	8608.6	16525	5749.8	3295.7	2402.9	1498.9	4262.2	4118.6	3991.4
pmp000013	Positive	507.15	345.09	506.142	C24H26O12	[M+H]+	-	Eupatilin-7-O-glucoside	Flavonoids	Flavonoid	-	B	35085	35092	32655	40737	35465	63255	45311	109560	42456	38127	32076	25951	6685	38228	41139	33736	40428	27259	32043	53864	32409	7314.8	14023	14722	11610	16632	25107
Lmhp009590	Positive	508.34	184.07	507.332	C25H50NO7P	[M+H]+	-	LysoPC 17:1	Lipids	LPC	-	A	21751	23267	21786	35440	24629	64636	37086	49871	26934	63457	36467	55955	35778	23870	25824	7409.5	11075	8189.3	11857	18780	5127.6	9	9	9	7204.2	5513.6	8075.4
HJAP006	Positive	509.13	347.08	508.122	C23H24O13	[M+H]+	-	Syringetin-7-O-glucoside	Flavonoids	Flavonoid	-	B	33731	26024	28790	40192	41397	40882	33433	51507	40064	27867	25529	31903	28238	39114	25162	26813	29382	23688	29176	31607	42808	19104	38082	27689	22587	36709	28652
pmb1466	Positive	511.12	331.08	510.116	C26H22O11	[M+H]+	-	Tricin-4'-O-syringic acid	Flavonoids	Flavonoid	-	B	80213	74680	84557	84649	88616	75044	69909	102350	64523	55810	85313	71103	105510	64155	92049	59750	88112	65187	68454	118300	87954	56673	53665	64514	78447	79729	61386
Lmhp009526	Positive	515.32	261.22	514.314	C27H46O9	[M+H]+	-	2-α-Linolenoyl-glycerol-1-O-glucoside	Lipids	Glycerol ester	-	A	580370	766280	630810	949620	716210	571900	573240	812670	1010900	595950	620520	726690	725500	760070	496330	621920	736230	829300	744120	644000	907020	581770	601810	688690	428360	572600	384880
Lmhp009773	Positive	515.32	261.22	514.314	C27H46O9	[M+H]+	-	1-α-Linolenoyl-glycerol-3-O-glucoside	Lipids	Glycerol ester	-	A	938870	787220	853660	900440	983300	775400	849110	1131000	824480	741640	602690	592380	736950	681360	517840	1025300	986980	1009100	896500	1033200	1060900	878370	823820	1070200	597220	522700	614740
Zmhn000785	Negative	515.16	341.11	516.169	C19H32O16	[M-H]-	-	Di-O-Glucosylquinic acid	Phenolic acids	Phenolic acids	-	B	534830	424850	453900	278640	235710	219180	557710	999370	397830	538710	270770	392520	384560	486810	468450	322750	230670	273400	721360	1284900	465650	540170	585940	523500	611760	442080	373120
Lmhp010573	Positive	517.34	263.24	516.33	C27H48O9	[M+H]+	-	1-Linoleoylglycerol-3-O-glucoside	Lipids	Glycerol ester	-	A	57538	49349	51460	81180	66853	52387	50115	63242	53210	36108	34057	39715	38488	32841	33312	58834	65145	62221	72793	63434	78026	40843	50544	57117	19760	31030	24872
Lmhp010334	Positive	517.34	263.24	516.33	C27H48O9	[M+H]+	-	2-Linoleoylglycerol-1-O-glucoside	Lipids	Glycerol ester	-	A	54343	47487	42120	86445	65078	59638	50254	69633	85114	48834	35569	44148	46971	56829	30945	70545	53321	75616	58473	51578	93380	61404	52063	42489	32459	32289	29175
pmb0865	Positive	518.32	184.07	517.317	C26H48NO7P	[M+H]+	-	LysoPC 18:3(2n isomer)	Lipids	LPC	-	A	3047700	2979700	2854000	3782800	3132300	4247200	2796400	5867200	2871400	2697300	2293500	3237800	1779700	1701400	1652100	2582800	3535400	2638500	4496800	7340900	3188700	1813200	1463700	1906900	2125500	1976600	2613700
pmb0854	Positive	518.32	184.07	517.317	C26H48NO7P	[M+H]+	-	LysoPC 18:3	Lipids	LPC	-	A	2683300	2670500	2525800	4315600	4791300	3961000	2431200	4311500	2452400	2093200	2442300	2633400	1041700	1796200	1661000	2795400	3792000	2934400	3538700	4620600	3086000	1534300	1237600	1524700	1635000	1659700	1778600
pmp000702	Positive	536.19	195.06	518.137	C22H30O14	[M+NH4]+	-	3'-O-D-glucosylgentiopicroside	Terpenoids	Sesquiterpenoids	-	B	394280	405370	278940	395920	237700	286550	351420	569380	358660	513660	225610	499420	333350	426010	335960	368760	512160	468210	224150	301880	313500	394110	484190	435190	161450	261850	303850
Hmbn002692	Negative	517.16	175.04	518.164	C22H30O14	[M-H]-	-	6'-O-Feruloyl-D-sucrose	Phenolic acids	Phenolic acids	118230-77-6	A	869820	724130	864340	692370	566830	422020	531140	760940	394880	741560	737940	675630	474820	683750	678700	866160	1069800	1028100	591390	722150	540890	1161900	1158500	1343700	855430	1510100	1570900
pmp001251	Positive	520.34	184.07	519.332	C26H50NO7P	[M+H]+	-	LysoPC 18:2(2n isomer)	Lipids	LPC	-	A	2164000	2037100	1928000	1574800	1206000	2313300	1479600	4364400	1654100	1723100	1026700	1778100	1085900	1096900	1031500	1429800	1814200	1488400	3741400	10629000	2187200	1700800	922850	1392200	1815400	1289000	1696300
pmp001273	Positive	520.34	184.07	519.332	C26H50NO7P	[M+H]+	-	LysoPC 18:2	Lipids	LPC	-	A	2491900	2315900	2210400	2523700	2014900	2340900	1697900	3431300	2019400	1875600	1552800	1749600	837570	1594200	1608000	2187200	2974800	2590300	4189200	8119900	3399100	2467300	1590200	1883100	2484200	1599900	2178800
pma0791	Positive	521	273	520.122	C24H24O13	[M+H]+	-	Naringenin-7-O-(6''-malonyl)glucoside	Flavonoids	Flavanols	-	B	37394	26178	32613	45349	25135	35534	26337	63429	30244	32508	64854	57000	38012	16741	20659	32081	31956	20629	22492	43275	34252	32980	42315	38611	19597	21035	19157
pmn001378	Negative	519.19	357.14	520.194	C26H32O11	[M-H]-	C17529	Pinoresinol-4-O-glucoside	Lignans and Coumarins	Lignans	41607-20-9	A	312020	326500	350890	446490	400710	465220	281830	569190	361680	271060	370450	330540	346310	701810	631890	230350	339140	212910	381070	517640	323020	146320	144600	185970	168260	203650	231520
Lmhp010190	Positive	522.36	184.07	521.348	C26H52NO7P	[M+H]+	-	LysoPC 18:1(2n isomer)	Lipids	LPC	-	A	293910	257340	246570	255700	156280	314600	188780	537640	223780	238710	207030	206870	226870	225260	206390	141810	196020	153500	341410	1213600	199450	169260	113050	143070	220700	193240	216340
pmp001281	Positive	522.36	184.07	521.348	C26H52NO7P	[M+H]+	-	LysoPC 18:1	Lipids	LPC	-	A	377860	304490	306760	410140	366660	407290	263250	555700	313400	331240	344880	360940	283520	297740	310220	296690	383220	289120	384610	826480	318050	244080	217910	258280	271160	259690	208970
pmb3041	Negative	521.09	329.2	522.101	C23H22O14	[M-H]-	-	Tricin-7-O-saccharic acid	Flavonoids	Flavonoid	-	B	1761000	1886000	2180000	2140800	1813400	2590000	2133500	2191000	2005100	2237700	2383700	2122600	1721300	3173100	3211600	1432600	1777900	1272800	1561700	2166500	1487800	831620	1100900	1368300	872260	1252500	1292200
pmn001710	Negative	521.13	359.08	522.137	C24H26O13	[M-H]-	-	Rosmarinic acid-3'-O-glucoside	Phenolic acids	Phenolic acids	910028-78-3	B	842300	878060	940430	1092600	911690	926030	990690	809620	1211100	1503000	1155000	1028800	732870	956710	1019300	874370	718940	790970	890090	674980	715900	614470	813420	759720	735970	768750	775060
HJN083	Negative	521.2	359.15	522.211	C26H34O11	[M-H]-	-	Lariciresinol-4'-O-glucoside	Lignans and Coumarins	Lignans	143663-00-7	A	858370	795050	791590	927770	935810	835740	779970	697840	1017600	1124700	902170	1095200	732080	732730	681020	711480	607600	697030	720620	475130	786650	562320	665410	749460	580150	607400	584940
mws0126	Positive	524.37	184.07	523.364	C26H54NO7P	[M+H]+	-	LysoPC 18:0	Lipids	LPC	19420-57-6	A	54028	53231	48683	82018	77881	88133	50413	104380	64154	67818	74561	76261	55545	71800	66308	28612	39200	34986	39214	82310	36315	14161	17013	16853	25814	32921	33699
pmb3053	Negative	523.12	329.2	524.132	C27H24O11	[M-H]-	-	Tricin-4'-O-eudesmic acid	Flavonoids	Flavonoid	-	A	1737000	1635800	1755800	2255600	1933900	1802100	1805000	2348500	1713300	1127100	1897100	1449800	2060500	1527300	1764300	1143000	1606200	1427100	1280400	1817400	1827500	995230	1148300	1237300	1272500	1447100	1249700
Lmtn003096	Negative	523.21	361.14	524.226	C26H36O11	[M-H]-	-	Secoisolariciresinol 4-O-glucoside	Lignans and Coumarins	Lignans	-	B	196520	178040	208340	265540	350960	396820	318310	307530	282790	328100	267080	210830	186050	261590	316730	185800	203920	189650	125710	139180	173850	81440	75885	80048	76557	94936	101040
pmp000234	Positive	527.15	331.08	526.148	C27H26O11	[M+H]+	-	Salcolin A	Flavonoids	Flavonoid	-	A	10753000	10868000	10578000	11953000	10914000	12028000	10757000	14204000	10111000	9774200	13106000	11575000	12900000	10639000	11133000	7097700	10222000	7378800	7900300	13150000	10749000	6980100	7535700	9339400	7525500	8101700	7793500
pmp000235	Positive	527.15	331.08	526.148	C27H26O11	[M+H]+	-	Salcolin B	Flavonoids	Flavonoid	-	A	16399000	16195000	15546000	16102000	17095000	20588000	16275000	25326000	13815000	15827000	22498000	17875000	21102000	17579000	19128000	9972700	15285000	11544000	12113000	19452000	14931000	10757000	11941000	13482000	11473000	12601000	12217000
pmb2554	Negative	529.16	193.1	530.164	C23H30O14	[M-H]-	-	5-O-Feruloylquinic acid glucoside*	Phenolic acids	Phenolic acids	-	A	130660	111640	132810	146300	118320	99198	118940	125680	81762	90978	116210	93921	80969	186660	196310	212310	212910	157430	85505	53861	107690	109520	95395	56614	181040	181060	191100
pmb2833	Negative	529.16	193.1	530.164	C23H30O14	[M-H]-	-	3-O-Feruloylquinic acid glucoside*	Phenolic acids	Phenolic acids	-	A	169100	135270	143540	151040	115550	90462	136310	131550	73882	82605	128130	92459	103490	203710	215760	219600	236750	180940	90966	58556	109010	132260	96843	82040	164670	204230	182140
pmp001110	Positive	535.14	517.13	534.137	C25H26O13	[M+H]+	-	Apigenin-6-C-xyloside-8-C-arabinoside*	Flavonoids	Flavonoid carbonoside	-	A	664530	720850	665430	752100	787160	599460	644280	896930	613980	577750	710140	480590	535350	496090	562840	735460	781080	757360	682160	813240	716940	459210	426260	546040	394170	432690	417980
Lmtp002822	Positive	535.14	499.12	534.137	C25H26O13	[M+H]+	-	Apigenin-6-C-arabinoside-8-C-xyloside*	Flavonoids	Flavonoid carbonoside	-	A	1995300	1767900	1686300	2459700	2014400	1894400	2155100	2554200	1962000	1452600	2026300	1601600	1600600	1420600	1819100	1869800	2297100	2029800	1895900	2723300	2455600	1357100	1256200	1568200	1222500	1331700	1320800
Lmtp002942	Positive	535.14	499.12	534.137	C25H26O13	[M+H]+	-	Apigenin-6,8-di-C-arabinoside	Flavonoids	Flavonoid carbonoside	-	B	406240	321110	337020	494900	351040	444740	462800	413950	386030	195770	258780	335350	292090	425910	464030	313800	426040	335570	446720	568350	384100	224720	207280	282880	299870	391830	425540
pmn001375	Negative	535.18	373.13	536.189	C26H32O12	[M-H]-	-	1-Hydroxypinoresinol-1-O-Glucoside	Lignans and Coumarins	Lignans	81495-71-8	B	112450	120330	116750	128080	107340	92832	114950	184780	77392	85356	134300	125190	70208	103070	78449	90921	106140	112530	119730	118170	122740	90876	106400	143810	95334	113620	126130
Hmln002100	Negative	535.18	373.13	536.189	C26H32O12	[M-H]-	-	Nortrachelogenin-4-O-glucoside	Lignans and Coumarins	Lignans	33464-78-7	B	371150	377960	360350	259380	265380	179970	216600	364110	168060	664780	612470	744520	299050	254160	286730	201750	333870	214550	212310	258020	206140	556310	650850	612320	310520	381650	367010
Lmdn001925	Negative	537.2	375.15	538.205	C26H34O12	[M-H]-	-	Olivil-4'-O-glucoside	Lignans and Coumarins	Lignans	76880-93-8	B	124510	122640	128100	145900	90908	131270	156510	105730	119720	108770	118350	116170	107570	145400	123810	139690	168800	165010	159800	160010	142560	101190	132450	135990	106760	108240	149720
Lmhp008742	Positive	542.32	184.07	541.317	C28H48NO7P	[M+H]+	-	LysoPC 20:5	Lipids	LPC	162440-04-2	A	13937	9729.8	11598	31058	32333	22087	16256	31923	19417	11172	22138	14227	17639	12702	10402	2179.3	3862.8	2668.1	4916.9	7990.5	5237.6	2375.2	2779.6	3448.8	1796.1	3983.3	2777.8
pmp001282	Positive	544.34	485.27	543.333	C28H50NO7P	[M+H]+	-	Propyl 2-(trimethylammonio)ethyl phosphate	Others	Others	-	B	14738	15494	15972	16179	13554	20554	10129	23585	11637	14623	13456	17799	9997	12233	15598	11207	15818	14455	17143	44066	14262	10765	11966	12538	10205	12825	11455
Lmhp009890	Positive	546.36	184.07	545.348	C28H52NO7P	[M+H]+	-	LysoPC 20:3	Lipids	LPC	1199257-41-4	A	19965	24151	20324	29190	30555	27733	27578	43538	18253	24588	20889	30477	18457	19742	19925	23667	20906	20663	25891	31250	22865	10540	6347.3	11305	12562	17586	16412
pmd0146	Positive	548.37	184.07	547.364	C28H54NO7P	[M+H]+	-	LysoPC 20:2(2n isomer)	Lipids	LPC	-	A	12657	12329	15284	10709	9402.8	13435	8566.9	31591	10169	10052	12861	9684.4	10341	8543.1	10586	10837	17776	11799	21520	60581	21710	14885	11801	10977	16520	14362	15034
pmd0147	Positive	548.37	184.07	547.364	C28H54NO7P	[M+H]+	-	LysoPC 20:2	Lipids	LPC	-	A	18884	15832	14267	10898	9110.9	11028	9380.7	34480	10356	11642	11026	11690	7865.5	10879	10421	10674	15242	11263	21851	59341	20598	14860	13055	14524	16591	14959	15617
pmb0608	Positive	549.12	301.4	548.117	C25H24O14	[M+H]+	-	Chrysoeriol-7-O-(6''-malonyl)glucoside*	Flavonoids	Flavonoid	-	A	760060	744440	708170	1009500	1448800	1105100	676340	670740	835140	987360	1499100	945300	604590	703020	681610	618790	798510	640380	587240	722170	746230	471710	566810	626560	460530	432250	485140
pmp000588	Positive	549.12	463.12	548.117	C25H24O14	[M+H]+	-	Diosmetin-7-O-(6''-malonyl)glucoside*	Flavonoids	Flavonoid	-	A	72544	61095	62891	89145	124060	102150	64613	60611	70068	94139	141430	89798	60992	68830	65406	56306	59445	56705	53385	52526	77856	47883	46294	55739	38769	44416	40476
Hmln002355	Negative	549.2	387.15	550.204	C27H34O12	[M-H]-	-	5'-Methoxymatairesinoside	Lignans and Coumarins	Lignans	1691201-82-7	B	62000	63361	61830	73966	71543	108770	83760	93973	101810	57589	49775	57349	72719	61146	83902	34541	58048	56971	100920	91202	89231	42842	50412	61485	46172	48176	39302
Lmmn002260	Negative	551.21	389.17	552.221	C27H36O12	[M-H]-	-	5'-Methoxyisolariciresinol-9'-O-glucoside	Lignans and Coumarins	Lignans	-	B	342830	394240	273870	461560	376510	618920	337480	685640	313580	269660	342970	278710	253570	336810	367100	286210	367010	319570	322640	480880	392690	199550	168510	219510	199520	171580	201950
Hmyn007087	Negative	555.29	225	556.299	C25H49O11P	[M-H]-	-	LysoPI 16:0	Lipids	Glycerol ester	-	B	188580	242610	218900	235920	396070	206570	260320	218990	241720	230610	304880	277440	333660	302140	252030	176140	170580	200950	151610	165570	176170	228220	210640	235530	194680	227610	214980
pmb3032	Negative	561.12	329.1	562.132	C26H26O14	[M-H]-	-	Tricin-7-O-(2''-Malonyl)rhamnoside	Flavonoids	Flavonoid	-	A	935950	839150	871490	934180	876790	979730	947160	1148400	793200	866900	1067100	962970	1006700	886920	966530	592210	837940	606640	671210	977460	823140	563170	649690	804680	579270	634070	627380
Rfmb25702	Negative	561.2	357.13	562.205	C28H34O12	[M-H]-	-	Pinoresinol-4-O-(6''-acetyl)glucoside	Lignans and Coumarins	Lignans	-	A	130330	117250	95664	133450	107950	193070	89951	184470	85832	89039	154870	92126	122110	162100	132040	77979	81732	71499	161180	160890	107710	52317	55519	72637	65262	55754	81763
mws1292	Positive	565.16	409.09	564.123	C26H28O14	[M+H]+	-	Isoschaftoside	Flavonoids	Flavonoid carbonoside	52012-29-0	B	27202000	24132000	26355000	29645000	26841000	24411000	27773000	28877000	25512000	28168000	31920000	30522000	27149000	29399000	28504000	26565000	26432000	27273000	27974000	25680000	25600000	27618000	27595000	30611000	25826000	25235000	23634000
mws1660	Positive	565.16	529.13	564.123	C26H28O14	[M+H]+	C10181	Schaftoside	Flavonoids	Flavonoid carbonoside	51938-32-0	A	605670	576120	690730	649570	515990	587850	588790	581560	597230	780530	805930	736610	635830	373620	459070	566800	648980	625680	482830	585580	599700	684460	734230	650980	390530	516070	493620
Lmtp002642	Positive	565.16	457.11	564.148	C26H28O14	[M+H]+	-	Apigenin-8-C-(2''-glucosyl)arabinoside	Flavonoids	Flavonoid carbonoside	-	B	30322000	31707000	30211000	32332000	30004000	30595000	31821000	30810000	30718000	34976000	37680000	34563000	28306000	21447000	22328000	31021000	30346000	30319000	29059000	26101000	35241000	34082000	33185000	33395000	27863000	26365000	23267000
Lmnp102580	Positive	565.16	433.11	564.148	C26H28O14	[M+H]+	-	Apigenin-6-C-(2''-xylosyl)glucoside*	Flavonoids	Flavonoid carbonoside	-	B	2774500	2927100	2520000	3399900	2341700	2445200	2758800	3160300	2962000	4593100	3217500	3342800	1239600	2001600	1977400	2612800	2387400	2743300	2406800	2466400	3450400	3774300	3933500	3122400	1699000	1987600	1980700
pmp000236	Positive	565.16	367.1	564.148	C26H28O14	[M+H]+	-	Isovitexin-8-O-xylcoside	Flavonoids	Flavonoid carbonoside	-	B	1231300	1239200	1294800	1407900	1066200	1128200	1151600	1485100	1293300	1923800	1339000	1522300	581810	835030	974460	1210100	1067700	1273000	1080700	1040600	1433500	1653600	1628800	1259500	816190	919580	910040
Lmnp202580	Positive	565.16	433.11	564.148	C26H28O14	[M+H]+	-	Apigenin-8-C-(2''-xylosyl)glucoside*	Flavonoids	Flavonoid carbonoside	-	B	3126600	2599100	2485400	2986800	2430500	2273700	2635200	3162300	2939900	4520200	2914700	3418200	1223800	1701200	2047800	2477100	1903200	2792000	2458600	2513600	2596500	3797200	3861200	3421300	1553000	1444900	1996400
Lmtp002474	Positive	565.16	427.1	564.148	C26H28O14	[M+H]+	-	Apigenin-6-C-(2''-glucosyl)arabinoside	Flavonoids	Flavonoid carbonoside	-	A	10199000	10148000	10982000	8589800	10118000	10763000	10150000	10121000	9038100	10658000	12259000	11265000	10700000	12330000	13647000	8840900	10069000	10356000	10199000	9839100	9525700	11410000	10420000	12225000	11068000	9724500	11021000
pmb0720	Positive	579.13	331.08	578.127	C26H26O15	[M+H]+	-	Tricin-7-O-(6''-Malonyl)Glucoside	Flavonoids	Flavonoid	-	B	18460000	16009000	16887000	19195000	19870000	20311000	15459000	21075000	18846000	15646000	18466000	16790000	19505000	17002000	15564000	16981000	16937000	16994000	16542000	20267000	18929000	12496000	12533000	16191000	14127000	15964000	15280000
pmp000237	Positive	579.13	283.06	578.127	C26H26O15	[M+H]+	-	Apigenin-6-C-(2''-glucuronyl)xyloside	Flavonoids	Flavonoid carbonoside	-	B	16993000	17387000	17197000	18353000	15396000	17684000	17464000	17326000	20344000	28756000	18906000	20278000	7431800	11570000	10199000	18408000	15617000	18845000	14318000	12192000	15075000	24099000	24398000	22833000	9787400	9693100	9232900
Lmpp003930	Positive	579.15	271.06	578.142	C30H26O12	[M+H]+	-	Apigenin-7-O-(6''-p-Coumaryl)glucoside	Flavonoids	Flavonoid	-	B	395190	379870	340050	413150	337180	414060	326770	439450	441830	580930	438600	626730	619950	364900	397810	295320	339440	315150	300910	253710	359610	369220	456690	332380	210530	224520	206710
pme0368	Positive	579.17	271.01	578.164	C27H30O14	[M+H]+	-	Apigenin-7-O-rutinoside (Isorhoifolin)	Flavonoids	Flavonoid	552-57-8	B	453440	418840	396600	485380	400070	471340	338850	524140	461680	670250	435140	765560	641540	430200	444820	345500	377370	302120	369430	280450	381740	409510	382140	333670	242870	300420	230020
Lmyp004081	Positive	579.17	313.07	578.164	C27H30O14	[M+H]+	-	Isovitexin-2''-O-rhamnoside	Flavonoids	Flavonoid carbonoside	-	B	18530000	16717000	17526000	18590000	16705000	18802000	17088000	17293000	23159000	28169000	19567000	23362000	6474900	12263000	11249000	17527000	14556000	17707000	14226000	12546000	16828000	24295000	24304000	22720000	9863400	8479600	8559500
pme3227	Positive	579.17	433	578.164	C27H30O14	[M+H]+	C12628	Vitexin-2''-O-rhamnoside	Flavonoids	Flavonoid carbonoside	64820-99-1	A	931340	759870	815200	837000	844530	1039800	925260	898900	1118400	1708000	886920	1276800	345380	566000	499960	1116000	833010	899490	605730	650060	720050	1207400	1129200	1314800	390150	488770	461760
Lmgp004474	Positive	579.17	271.06	578.164	C27H30O14	[M+H]+	-	Genistein-7-O-rutinoside	Flavonoids	Isoflavones	-	A	376010	415660	413530	550810	392950	414950	293620	517360	549940	652180	514060	732800	538190	424180	405030	311020	354370	338860	280450	244680	426280	391940	487960	340180	258270	286040	200840
pmb0631	Positive	581.15	515.4	580.143	C26H28O15	[M+H]+	-	Orientin-6-C-arabinoside	Flavonoids	Flavonoid carbonoside	-	B	780550	647560	806700	244270	239430	274490	523340	963920	571590	407720	383470	410780	648160	404710	500860	541170	575620	471750	1325300	2406400	723290	1047800	483630	1355700	628710	962740	1313500
pmp000238	Positive	581.15	383.07	580.143	C26H28O15	[M+H]+	-	Luteolin-6-C-arabinoside-7-O-glucoside	Flavonoids	Flavonoid carbonoside	-	B	450920	460130	353300	83654	101590	75194	177430	317820	163310	165180	217150	162800	291810	352860	417110	165790	224120	143860	734090	2676700	377680	572930	251940	627630	542070	747070	1876000
pmb0636	Positive	581.15	431.3	580.143	C26H28O15	[M+H]+	-	Orientin-7-O-arabinoside	Flavonoids	Flavonoid carbonoside	-	A	474840	523690	513840	171600	177580	174540	451940	689580	476370	286310	303400	321750	467220	265430	390500	364290	385770	328990	929290	1824300	572340	694880	305300	806150	487260	659400	962630
Xmzn007677	Negative	580.36	506.33	581.264	C33H35N5O5	[M-H]-	C07544	Ergotamine	Alkaloids	Alkaloids	113-15-5	A	42365	43034	44632	49613	38266	55269	34283	62167	33004	39592	40465	46000	35781	39422	42587	38027	49341	41239	48454	108630	44231	32783	29227	34559	34440	38787	32288
pmb0492	Positive	584.28	325	583.268	C34H37N3O6	[M+H]+	-	N',N'',N'''-p-Coumaroyl-cinnamoyl-caffeoyl spermidine	Alkaloids	Phenolamine	-	B	897600	905130	883200	928800	1077800	719430	664570	586680	785600	686040	1185800	769020	602970	802510	968050	997250	1055000	1048300	964170	1167200	1136700	865210	1020100	870520	776180	776690	774930
pmp000239	Positive	595.13	505.09	594.122	C26H26O16	[M+H]+	-	Luteolin-6-C-(5''-glucuronyl)xyloside	Flavonoids	Flavonoid	-	B	266980	286050	303210	167520	148520	264490	239010	229240	302410	289940	288740	358820	243060	167250	271470	240480	291730	281530	303720	242790	255980	403900	360660	391640	312600	359900	243520
pmp001106	Positive	595.17	577.16	594.158	C27H30O15	[M+H]+	C04024	Vitexin-2''-O-glucoside*	Flavonoids	Flavonoid carbonoside	61360-94-9	A	505760	468110	452670	543080	434320	454700	580170	557180	553810	542500	472300	595700	582990	320600	389680	368090	434610	507810	351660	485080	456850	524370	514630	437400	383110	357350	385300
Lmnp002413	Positive	595.17	449.11	594.158	C27H30O15	[M+H]+	-	Luteolin-6-C-rhamnoside-7-O-glucoside	Flavonoids	Flavonoid carbonoside	-	B	7203400	7628200	6953200	1924700	2621200	2152100	4782000	6603900	5400600	3857600	3205600	3545800	4627300	5777500	5031800	5099800	4755000	4725000	14180000	23550000	6525100	13702000	4272600	9319600	7230600	9867300	18389000
mws1073	Positive	595.17	457.2	594.158	C27H30O15	[M+H]+	C10195	Apigenin-6,8-di-C-glucoside (Vicenin-2)	Flavonoids	Flavonoid	23666-13-9	A	2141200	1935800	1839200	2517400	2037400	2608600	2026200	2784200	2706200	2402200	2226300	2320100	2284100	1553700	1510100	1855700	1622200	1944400	1721500	2103600	1907900	2324000	2271000	1792200	1716100	1690900	1755600
Lmlp002990	Positive	595.17	313.07	594.158	C27H30O15	[M+H]+	-	Isosaponarin(Isovitexin-4'-O-glucoside)	Flavonoids	Flavonoid carbonoside	19416-87-6	B	2745000	2671000	2127600	2486800	2367000	2016500	3092600	3076300	1987000	1272200	3051000	2500700	4299300	3299000	3810300	1793300	2751000	2119900	3322700	4756700	3069100	2118200	2115700	2525500	3198000	3858800	4127000
Lmnp102682	Positive	595.17	463.13	594.158	C27H30O15	[M+H]+	-	Hispidulin-8-C-(2''-O-xylosyl)glucoside	Flavonoids	Flavonoid carbonoside	-	A	23305000	19612000	21267000	17854000	15575000	14365000	23571000	26311000	14292000	16057000	23521000	20514000	28179000	21558000	25179000	14539000	22494000	16861000	21628000	31633000	26218000	18553000	19318000	19190000	25298000	27988000	25489000
pme1605	Negative	593.15	285	594.158	C27H30O15	[M-H]-	-	Kaempferol-3-O-robinobioside(Biorobin)	Flavonoids	Flavonols	17297-56-2	B	261820	415300	352130	69285	109000	105930	261190	288960	193990	206600	189050	130430	187270	231520	292070	180270	193660	160800	524080	946920	260960	457340	228740	384370	359330	347590	792500
pme1665	Negative	593.15	311	594.158	C27H30O15	[M-H]-	C08064	Isovitexin-7-O-glucoside(Saponarin)*	Flavonoids	Flavonoid carbonoside	20310-89-8	B	3484900	4361000	3844800	4554200	4988300	3883700	4204900	4770000	4201000	2228000	2440000	1922000	2304500	4218800	4698400	4097500	4445100	3903500	4182400	4008600	4597100	2042400	1992800	2075600	2707900	2818300	3027500
mws1661	Positive	609.18	301	608.174	C28H32O15	[M+H]+	C10039	Diosmetin-7-O-rutinoside (Diosmin)	Flavonoids	Flavonoid	520-27-4	A	2035100	1938500	1932500	2189700	1820300	1608400	1321400	2666700	1693200	2528300	3645100	3122500	2137900	1854000	2077200	1266800	1766600	1210900	1637200	2015200	2313200	1639500	2358200	2198200	1054500	1493200	1453100
pmb3002	Negative	607.17	299	608.174	C28H32O15	[M-H]-	-	Chrysoeriol-7-O-rutinoside	Flavonoids	Flavonoid	-	A	667130	940650	851660	788620	606940	785790	547790	1082900	672710	688090	1131500	908950	931960	752800	941810	562020	712690	517920	673380	857000	1033500	875340	756290	984130	640010	666660	669600
Lmmp000897	Positive	611.14	287.05	610.132	C30H26O14	[M+H]+	-	Gallocatechin-(4α→8)-gallocatechin	Flavonoids	Flavanols	-	B	75384	75220	65264	32727	41011	21005	51637	82226	62113	18304	25064	20868	25020	30213	29662	66762	56879	34012	179930	291120	91913	51878	17953	81206	22467	52444	125460
pmb0665	Positive	611.16	465.1	610.153	C27H30O16	[M+H]+	-	Orientin-7-O-glucoside	Flavonoids	Flavonoid carbonoside	-	B	3323000	3313100	3239800	3489000	3405400	3842300	3932000	3946100	3683800	2964600	2734300	3098000	2945000	2660700	2522300	3667300	4035600	3613500	3826000	3720800	3927600	3391700	2790300	3196600	2437200	2727200	2666100
Hmpp002612	Positive	611.16	287.05	610.153	C27H30O16	[M+H]+	-	Luteolin-7-O-gentiobioside	Flavonoids	Flavonoid	-	A	73246	50927	52562	46274	36990	43194	63512	98258	77723	65319	43255	48833	58496	25387	46632	56728	69119	43902	177400	198240	94904	45020	35714	57092	36132	45604	57214
pmp000126	Positive	611.16	593.2	610.153	C27H30O16	[M+H]+	C10102	Luteolin-6,8-di-C-glucoside*	Flavonoids	Flavonoid carbonoside	29428-58-8	B	449150	417680	412810	236550	270370	140610	344650	488980	413470	131090	241560	136160	223630	254370	321960	294910	369130	284350	916550	1538300	430050	291810	154110	402400	229120	441370	766420
Zmhp002409	Positive	611.16	491.12	610.153	C27H30O16	[M+H]+	-	Isoluteolin-6,8-di-C-glucoside	Flavonoids	Flavonoid	-	B	80725	109540	90004	93614	89133	38667	88977	151570	54106	64062	137510	101450	107200	152810	134820	86108	77569	83969	88732	131380	93830	47529	50407	77086	82834	121980	198340
Lmbp002592	Positive	611.16	287.05	610.153	C27H30O16	[M+H]+	-	Kaempferol-3,7-di-O-glucoside	Flavonoids	Flavonoid	-	B	234220	209130	182640	95484	99080	81386	143520	289690	154170	90962	134920	118280	144640	167820	155020	123800	172680	118610	460520	866180	213760	256790	109680	232070	184590	297600	527150
Lmmp003091	Positive	611.16	303.05	610.153	C27H30O16	[M+H]+	C17563	Quercetin-3-O-(4''-O-glucosyl)rhamnoside	Flavonoids	Flavonols	59262-54-3	B	38649	24038	25637	27971	38852	19447	28248	33603	23676	27442	52927	54962	38737	32914	25146	17506	27759	23936	26851	39266	27806	30230	36655	41295	17045	19950	24559
Zmxp003107	Positive	611.16	287.06	610.153	C27H30O16	[M+H]+	-	Luteolin-7,3'-di-O-glucoside	Flavonoids	Flavonoid	52187-80-1	B	60607	70542	71741	39346	27177	37062	58286	91922	66532	39574	52023	53978	52546	36056	26859	65274	67000	50828	162740	219470	105030	69296	45632	62941	33562	37579	47366
pmb0624	Positive	611.16	431.3	610.153	C27H30O16	[M+H]+	-	Isoorientin-7-O-glucoside	Flavonoids	Flavonoid carbonoside	-	A	1137300	961130	932640	407840	636830	362860	763960	1033200	815320	289100	403840	288020	494100	344960	357040	876030	903950	709990	2842300	4312700	1227100	806780	358690	1027100	378740	879650	1536100
HJAP024	Positive	611.16	593.15	610.154	C27H30O16	[M+H]+	-	Kaempferol-6,8-di-C-glucoside*	Flavonoids	Flavonoid	-	B	67673	96138	100990	79263	108270	33271	89157	192000	57760	141100	128160	100410	102520	118960	131460	50545	88054	100390	127500	95148	72397	92087	60873	92679	37966	72832	89199
Zmhn002032	Negative	609.18	447.13	610.189	C28H34O15	[M-H]-	-	4-O-(6'-O-Glucosylcaffeoylglucosyl)-4-hydroxybenzyl alcohol	Phenolic acids	Phenolic acids	-	B	116350	75032	92873	40129	61960	44726	55159	109470	62269	47720	53455	49220	83780	55709	67804	61137	55350	41649	132580	324190	61913	108230	32415	53180	63632	137720	211330
mws4134	Negative	611.14	306.08	612.152	C20H32N6O12S2	[M-H]-	C00127	Oxiglutatione	Amino acids and derivatives	Amino acids and derivatives	27025-41-8	A	187140	216900	192930	175780	196450	95550	137440	131230	103570	163210	389150	242680	188550	206110	285220	118740	197940	184520	121040	199720	157320	180100	250660	251750	191520	255560	202010
Rfmb26201	Negative	621.22	417.16	622.226	C30H38O14	[M-H]-	-	Syringaresinol-4'-O-(6''-acetyl)glucoside	Lignans and Coumarins	Lignans	-	A	609090	599650	511570	857170	788700	709720	695100	401030	697920	276850	272180	293050	370240	278070	193640	1014600	925540	1030000	763600	396730	642200	467840	447210	394270	754400	602640	542290
Zmxp002867	Positive	625.17	301.07	624.168	C28H32O16	[M+H]+	-	Chrysoeriol-5,7-di-O-glucoside	Flavonoids	Flavonoid	-	B	66614	63039	62184	116040	84331	78955	66284	70113	61524	20652	36690	27951	64361	75923	94448	67586	93799	67194	80546	76248	105590	9	9	9	76468	64656	47094
pmp000127	Positive	625.18	607.2	624.169	C28H32O16	[M+H]+	-	Chrysoeriol-6,8-di-C-glucoside	Flavonoids	Flavonoid carbonoside	-	B	1260200	1320300	1278000	2188200	2232700	2145700	1917800	1598300	1863900	109180	966890	109030	1940900	2127400	2265500	1598800	1967800	1789600	1286700	913630	1565700	296510	106640	592980	1554700	1382400	1142900
Lmnp002584	Positive	625.18	463.13	624.169	C28H32O16	[M+H]+	-	Hispidulin-8-C-(2''-O-glucosyl)glucoside	Flavonoids	Flavonoid carbonoside	-	A	491700	430230	543200	430940	458100	426060	502860	635610	429570	410650	577180	492860	692710	570960	656460	407960	529650	403420	499890	635700	653290	355100	411220	490200	524690	538410	570980
pmb0603	Positive	625.18	301.6	624.169	C28H32O16	[M+H]+	-	Chrysoeriol-7,4'-di-O-glucoside	Flavonoids	Flavonoid	-	A	308700	313520	306960	390080	231520	321600	401750	382230	297300	417410	429980	449680	412820	286950	363840	242210	337700	212890	287420	453000	352650	266970	284940	385130	245450	249680	222260
HJAP026	Positive	625.18	463.13	624.17	C28H32O16	[M+H]+	-	Chrysoeriol-6-C-glucoside-4'-O-glucoside	Flavonoids	Flavonoid	-	A	566340	454210	525390	418260	467770	395240	524600	613780	490670	498440	621130	514810	604090	526400	554510	397440	483260	471010	521030	697780	660690	358800	476990	477800	568780	602810	472230
pmp000596	Positive	627.16	465.1	626.148	C27H30O17	[M+H]+	-	Quercetin-3-O-(2''-O-galactosyl)glucoside	Flavonoids	Flavonols	56782-99-1	B	2359500	2553100	2740200	2179100	2390600	1981800	2245900	2661900	2369700	2385900	2743200	2407200	3504600	2902100	2770600	2364100	2273200	2124700	2859400	3053700	2689600	2086200	2045700	2229500	2275700	2578400	2562600
pma2088	Positive	627.16	465	626.148	C27H30O17	[M+H]+	-	Quercetin-3,4'-O-di-glucoside	Flavonoids	Flavonols	29125-80-2	B	31823	33419	30380	53941	44515	62967	33721	29318	44996	52739	40475	47095	40543	66185	48115	30924	30342	25849	19230	17723	25019	20081	25002	19633	30675	32577	28133
Hmlp002975	Positive	639.15	493.1	638.139	C28H30O17	[M+H]+	-	Isorhamnetin-3-O-glucuronide-7-O-rhamnoside	Flavonoids	Flavonols	-	B	6890400	7343200	7712600	7869100	7360700	7394200	5137300	8223700	6612300	6610100	9658600	7952100	6307100	7450900	7414900	5835200	6690700	5890500	5843600	6911400	7454800	5544900	6640800	6737300	5802700	7034200	7363800
Hmgp003086	Positive	639.19	331.08	638.184	C29H34O16	[M+H]+	-	Tricin-7-O-rutinoside	Flavonoids	Flavonoid	-	A	5884600	5710000	5447400	6559700	6686900	6039000	4998800	6924300	5411000	5298900	7665200	6655900	7293800	6018200	6298000	5009400	6363600	4497600	5073100	5806600	5914200	4430000	6034600	5469600	4518800	5153900	5265700
pmb2653	Negative	649.1	145	650.227	C24H42O20	[M-H]-	-	D(+)-Melezitose O-rhamnoside	Others	Saccharides and Alcohols	-	B	81378	114330	97146	87797	142660	67711	77671	106920	41158	11862	31084	13165	20266	43602	50143	193800	256580	238840	147280	372290	291250	188120	291920	274450	153200	169930	164500
pmb0578	Positive	655.17	207	654.158	C32H30O15	[M+H]+	-	Luteolin-7-O-(6''-sinapoyl)glucoside	Flavonoids	Flavonoid	-	B	103070	111640	95320	80989	108390	91643	151810	119780	165920	17622	15476	14829	20241	15782	13654	145340	180410	144750	266020	481970	149120	43946	26915	38972	28045	32306	54762
pmb0716	Positive	655.19	331.08	654.18	C29H34O17	[M+H]+	-	Tricin-4'-O-glucoside-7-O-glucoside	Flavonoids	Flavonoid	-	A	468750	440500	529350	572130	448310	618060	485570	441350	705760	513110	528910	462280	599100	519290	488310	492990	406600	442820	388940	350990	437490	259500	249890	303110	327940	422430	363900
pmb0713	Positive	655.19	331.08	654.18	C29H34O17	[M+H]+	-	Tricin-7-O-(2''-O-glucosyl)glucoside	Flavonoids	Flavonoid	-	B	74932	72119	58018	105100	75542	71226	75772	87591	57704	77941	59894	65922	109630	93754	86396	112190	109340	115590	40034	31200	61286	65001	66370	48697	101050	114780	66797
pmb0719	Positive	659.2	331.08	658.19	C32H34O15	[M+H]+	-	Tricin-4'-O-(syringyl alcohol)ether-5-O-glucoside	Flavonoids	Flavonoid	-	B	131190	134310	156230	111740	109300	78717	130760	178010	71936	119280	149910	128710	172670	134600	171210	87326	116770	94542	108750	148770	140960	125530	124150	175190	175330	169250	140610
pmb0739	Positive	659.2	331.08	658.19	C32H34O15	[M+H]+	-	Tricin-4'-O-(syringyl alcohol)ether-7-O-glucoside	Flavonoids	Flavonoid	-	B	83959	83064	97537	133730	101440	120270	72173	115940	88078	49617	88959	48960	77400	63247	64195	71403	103450	80374	95931	137560	104240	59097	49441	57452	45448	55794	49890
mws4163	Negative	665.21	485.3	666.222	C24H42O21	[M-H]-	-	Nystose	Others	Saccharides and Alcohols	13133-07-8	A	343930	271470	165820	28457	133360	33560	116920	91431	41049	81855	27118	72891	82951	64053	41640	617390	237830	303180	605790	322230	249830	319420	185980	180160	297690	400880	284950
mws1593	Negative	665.21	161	666.222	C24H42O21	[M-H]-	C02052	D-Maltotetraose	Others	Saccharides and Alcohols	34612-38-9	B	160090	138750	140220	55811	46817	48484	68725	101880	80362	83324	25117	51871	71805	59368	62980	242130	137450	186210	300180	180150	197010	247750	172260	177300	218350	184060	196230
pmb0725	Positive	669.18	331.08	668.174	C33H32O15	[M+H]+	-	Tricin-7-O-(2''-feruloyl)glucoside	Flavonoids	Flavonoid	-	B	15711	16538	13301	11209	9152.3	5448.2	14206	25656	16127	5183.4	8516	6708.4	8284.1	11124	18569	9462.6	13120	8663.3	12451	17719	16272	6269	11234	8508.1	9869	19396	18724
pmb0475	Positive	671.18	509	670.174	C29H34O18	[M+H]+	-	Gallic acid-4-O-(6'''-feruloyl)sophoroside	Phenolic acids	Phenolic acids	-	B	1602100	1514500	1507200	1572900	1399900	1266200	1380600	2434900	1393600	1484800	2423500	1513100	1499900	1501200	1706200	944020	1579200	1046800	1197600	1971600	1525600	1543100	1396700	1564600	1158200	1283700	1505000
Lmhp008513	Positive	677.37	261.22	676.367	C33H56O14	[M+H]+	-	2-α-Linolenoyl-glycerol-1,3-di-O-glucoside	Lipids	Glycerol ester	-	A	691850	761820	570250	901730	1181500	814410	726760	581680	894270	905960	1164500	1052300	725930	1068100	871470	466670	531110	468640	572820	523590	384670	388850	400280	464920	617140	582510	623110
Lmhp008744	Positive	677.37	261.22	676.367	C33H56O14	[M+H]+	-	1-α-Linolenoyl-glycerol-2,3-di-O-glucoside	Lipids	Glycerol ester	-	A	753110	719180	757080	903050	984130	578570	828130	742320	838720	911090	947060	1104600	945770	933080	618870	545800	649580	558320	673590	670460	895070	543230	574100	671550	491710	453260	573480
Lmhp009190	Positive	679.39	263.24	678.383	C33H58O14	[M+H]+	-	2-Linoleoylglycerol-1,3-di-O-glucoside	Lipids	Glycerol ester	-	A	155100	150000	157040	192010	203090	236260	194590	140530	144960	167210	206050	258650	151770	197880	187740	115780	98519	100740	136410	91084	170910	135760	121760	110790	98801	84003	103230
Lmhp009384	Positive	679.39	263.24	678.383	C33H58O14	[M+H]+	-	1-Linoleoylglycerol-2,3-di-O-glucoside	Lipids	Glycerol ester	-	A	149380	147110	129010	324880	284810	140470	157290	249550	157420	172760	146110	139880	125890	198660	144990	146870	120680	117940	205070	143430	207110	146010	115790	69553	90437	84790	102460
Lmmn004145	Negative	675.41	397.14	679.419	C38H60O10	[M-H]-	-	3-O-(2-O-Acetyl-glucosyl)oleanolic acid	Terpenoids	Triterpene	-	B	11837000	12533000	14937000	18461000	18331000	15829000	12312000	10401000	13804000	19521000	22155000	17828000	10880000	17046000	14940000	7698300	8714700	7124900	10604000	6388100	8430900	5037200	6674900	6877400	8903100	6632200	7365700
Lmmp007120	Positive	683.16	331.08	682.153	C33H30O16	[M+H]+	-	Tricin-7-O-(2''-feruloyl)glucuronide	Flavonoids	Flavonoid	-	B	10309	11009	8676	9511	5239	8830.2	11106	34550	7945.5	13054	10941	11020	10639	7054.5	8825	6188.3	7936.8	7488.6	10503	38488	10487	6679.3	6556.8	5977.5	7071.4	8259.7	10120
pmn001370	Negative	681.24	519.19	682.247	C32H42O16	[M-H]-	-	Pinoresinol-4,4'-O-di-O-glucoside	Lignans and Coumarins	Lignans	63902-38-5	A	345670	292980	255260	381580	294650	426730	355970	552280	390790	284350	260590	328020	292790	444050	477060	336290	326600	386630	415130	279190	362780	131810	206490	170690	133880	151130	199450
pmb1312	Positive	689.21	331.08	688.2	C33H36O16	[M+H]+	-	Tricin-4'-O-(guaiacylglycerol)ether-7-O-glucoside	Flavonoids	Flavonoid	-	A	2199500	2506400	2732000	2459400	2286000	1976600	2775900	3486000	1744500	2621400	3184800	3036000	2582100	2290000	2807700	2356500	3014700	2516300	2555900	2810400	2777800	3018900	2327400	2569400	2255900	2886300	2497500
Hmln101664	Negative	697.24	535.18	698.242	C32H42O17	[M-H]-	-	Nortrachelogenin-4'-O-gentiobioside	Lignans and Coumarins	Lignans	-	B	85316	84238	100600	95555	64021	75982	82940	104490	49355	164300	179590	198430	107810	84100	74823	73719	56839	69049	65177	54555	76802	130140	147360	147040	74101	84598	63732
pmb3039	Negative	703.13	329.2	704.138	C35H28O16	[M-H]-	-	Tricin-4'-O-oxalic acid-7-O-(p-coumaroyl)shikimic acid	Flavonoids	Flavonoid	-	B	761190	677780	698740	869640	687210	910550	762790	1215900	595500	641430	905610	773540	791800	578050	646230	404500	573680	419180	468920	909280	743290	327010	402800	465310	350870	434200	379480
Hmmp002447	Positive	725.2	433.11	724.193	C33H40O18	[M+H]+	-	Apigenin-7-O-rutinoside-4'-O-rhamnoside	Flavonoids	Flavonoid	-	B	44187	36226	37720	35294	49812	45715	28926	26691	54963	128420	26274	68645	8108.2	14660	9080.2	32376	22996	51397	19011	26998	25241	123270	97953	98767	14137	12196	10342
pmb0680	Positive	741.2	147.3	740.195	C36H36O17	[M+H]+	-	Vitexin-7-O-(6''-p-coumaroyl)glucoside	Flavonoids	Flavonoid carbonoside	-	B	198010	169270	202790	108920	79259	82654	132870	108920	96781	174100	183430	167230	234360	112350	204890	142080	150280	134580	144300	234140	191790	227180	334780	230670	243640	365240	330520
Zmhp003322	Positive	741.2	433.11	740.195	C36H36O17	[M+H]+	-	Isovitexin-2''-O-(6'''-p-coumaroyl)glucoside	Flavonoids	Flavonoid	-	A	908710	1002700	895500	1021200	711680	746090	823120	754510	977940	1547000	1070600	1181500	340810	976720	876600	877630	870370	998510	570780	526120	718990	1485200	1646600	1144200	588680	768120	848930
Zmlp003063	Positive	741.23	433.12	740.209	C33H40O19	[M+H]+	-	Luteolin-7-O-(2''-O-rhamnosyl)rutinoside*	Flavonoids	Flavonoid	-	B	359530	320170	321590	444510	392350	411550	295080	300460	438670	411690	300040	300150	90118	146600	88624	409770	320270	402460	352340	265450	356440	340490	418120	366340	96623	99889	69072
Hmmn003584	Negative	739.19	593.14	740.209	C33H40O19	[M-H]-	-	Luteolin-7-O-rutinoside-5-O-rhamnoside	Flavonoids	Flavonoid	-	B	17146	19425	20827	11521	9420.4	12238	12466	15821	20661	25759	17273	25912	16857	19886	19144	21243	14415	17828	28559	18938	21663	38021	34126	28125	23946	18871	16620
pmb2991	Negative	739.21	269.2	740.216	C33H40O19	[M-H]-	-	Apigenin-7-O-glucoside-4'-O-rutinoside	Flavonoids	Flavonoid	-	B	31420	19271	25068	33914	31393	25598	15451	16914	31268	31020	17080	16924	18922	13208	12173	24592	34366	26107	30236	15398	29975	20836	24155	24798	18645	15222	21903
Lmyp003837	Positive	741.22	313.07	740.216	C33H40O19	[M+H]+	-	Isovitexin-7-O-glucoside-2''-O-rhamnoside	Flavonoids	Flavonoid carbonoside	-	B	141420	148370	101500	86456	99837	77502	106880	91143	116980	141240	129650	120490	171970	126910	167340	113810	114740	106630	118110	171950	143080	136320	151400	152150	175630	238630	259170
mws1035	Positive	741.22	433	740.216	C33H40O19	[M+H]+	C10178	Kaempferol-3-O-robinoside-7-O-rhamnoside (Robinin)*	Flavonoids	Flavonols	301-19-9	B	294140	258910	305980	382240	408740	318820	335130	315430	373610	375210	226530	275530	97038	99293	103340	322210	284170	449790	299310	188920	307790	279330	389720	281520	101130	101270	76696
pmb2981	Negative	739.21	563.2	740.216	C33H40O19	[M-H]-	-	Vitexin-7-O-rutinoside	Flavonoids	Flavonoid	-	B	43122	28921	33028	39008	36648	24275	36665	47326	47321	17712	15681	15346	61413	63848	75016	23040	18937	24868	67922	50121	45567	18952	18358	20652	58671	81018	41643
Hmcp001618	Positive	743.2	449.1	742.195	C32H38O20	[M+H]+	C10175	Quercetin-3-O-(2''-O-Xylosyl)rutinoside	Flavonoids	Flavonols	129235-39-8	B	165460	176900	156560	29644	60932	34000	63740	119460	65766	31138	65048	45296	89288	58962	89738	74096	84619	65753	531570	962360	142680	133710	84444	185180	138260	224940	398850
pmb0667	Positive	757.2	177.1	756.19	C36H36O18	[M+H]+	-	Isoorientin-7-O-(6''-feruloyl)arabinoside	Flavonoids	Flavonoid carbonoside	-	B	2051400	1939800	2275000	459490	607450	384400	1076700	933280	642470	1073700	1728000	1123600	1072200	2503400	2445700	1087900	1193100	981570	2429400	3853100	1310700	3664000	2028200	2836800	2548000	4551100	8630600
pmb0660	Positive	757.2	147.1	756.19	C36H36O18	[M+H]+	-	Isoorientin-7-O-(6''-p-coumaroyl)glucoside	Flavonoids	Flavonoid carbonoside	-	B	41192	53327	42250	12078	17855	7751.5	25224	12542	25002	11892	31619	21626	114260	42133	59337	7138.5	34542	17882	91414	144970	47772	66987	43523	119750	116940	203290	331030
Zmhn002173	Negative	755.2	455.1	756.211	C33H40O20	[M-H]-	-	Saponarin-4'-O-glucoside	Flavonoids	Flavonoid	-	B	42361	57942	54575	73654	53486	60520	49741	62075	67767	54617	34570	38817	19666	23507	42739	59809	58260	44335	64668	48643	71596	42260	35286	33063	35793	29131	31780
pmb0626	Positive	757.22	433.4	756.211	C33H40O20	[M+H]+	-	Isovitexin-7-O-Sophoroside	Flavonoids	Flavonoid carbonoside	-	B	177800	194600	205640	210920	189660	186000	238720	282580	214900	200880	155630	154930	82963	119560	121780	202250	154860	155690	200580	188160	203140	161930	164780	148160	80118	84264	70553
pmb0639	Positive	757.22	595.2	756.211	C33H40O20	[M+H]+	-	Vitexin-7-O-Sophoroside	Flavonoids	Flavonoid carbonoside	-	B	8613600	7490600	7233700	10580000	8758900	7309200	10099000	11697000	9619400	8215900	6593500	6982600	3762300	4799600	5698600	8389500	7476100	7817600	8945600	10007000	10327000	7532400	6515400	6210400	3188800	3626000	3975100
pmb0691	Positive	757.22	431.4	756.211	C33H40O20	[M+H]+	-	Isoorientin-7-O-(2''-rhamnosyl)glucoside	Flavonoids	Flavonoid carbonoside	-	B	482850	492570	483570	424310	338950	247040	683760	884420	425040	385090	351230	463680	332640	283780	260310	568090	518340	510660	952260	1171300	596820	640090	296210	466300	245970	338390	407820
pmb0613	Positive	757.22	577.2	756.211	C33H40O20	[M+H]+	-	Apigenin-6,8-di-C-glucoside-4'-O-glucoside	Flavonoids	Flavonoid	-	A	207990	206570	179730	374760	322430	252780	253960	319300	296120	42447	80316	27045	171940	314000	219820	320260	259880	258800	230480	171260	240220	49543	28065	42807	112200	153440	195670
pmn001505	Negative	763.43	763.4	764.435	C41H64O13	[M-H]-	-	Oleanolic acid-3-O-xylosyl(1→3)glucuronide	Terpenoids	Triterpene Saponin	-	B	560510	535470	469210	387360	499920	328760	487850	517980	518270	316890	325300	367390	389380	415810	447620	420180	442600	388750	878230	729390	1050500	404570	427300	503540	445550	426410	457610
Zmhp003186	Positive	771.21	147.04	770.205	C37H38O18	[M+H]+	-	Isovitexin-2''-O-(6'''-feruloyl)glucoside	Flavonoids	Flavonoid	-	A	103040	147400	107090	52868	45534	39776	87705	52022	38280	51743	126700	77230	293620	120560	137540	46777	91591	54809	72365	153120	92424	73688	73788	154550	298250	406240	279070
pmb0672	Positive	771.21	463.1	770.206	C37H38O18	[M+H]+	-	Isovitexin-7-O-(6''-feruloyl)glucoside	Flavonoids	Flavonoid carbonoside	-	A	47212	45051	40867	50019	71245	55968	40750	45573	64082	37380	32610	59289	35481	44058	32700	61684	58025	44238	67245	56296	37042	53842	41899	36382	39732	36330	24327
pmb0678	Positive	771.21	177.1	770.206	C37H38O18	[M+H]+	-	Vitexin-7-O-(6''-feruloyl)glucoside	Flavonoids	Flavonoid carbonoside	-	B	9436400	10557000	9276500	8407500	9156400	6483800	9473800	7975100	6472500	7904100	11263000	9318400	7660500	13931000	14678000	8743300	10169000	7696900	7537400	8612500	7079600	8231000	11397000	9947700	10157000	12239000	15318000
pmb0592	Positive	771.23	463.2	770.227	C34H42O20	[M+H]+	-	Chrysoeriol-7-O-rutinoside-5-O-glucoside	Flavonoids	Flavonoid	-	B	222520	295980	298350	107730	92966	80530	124350	99170	90008	90270	283980	170100	788540	238110	276060	93602	170370	99273	161090	282580	174260	118230	185180	279310	532550	747810	551200
Lmqp002170	Positive	773.21	449.11	772.206	C33H40O21	[M+H]+	C12635	Kaempferol-3-O-sophorotrioside	Flavonoids	Flavonols	80714-53-0	B	383760	293430	292480	286260	259440	164880	395040	428910	348090	166250	185500	175810	160510	128950	143580	338470	343840	308850	970360	1033800	428190	285840	102580	225210	120230	151400	287620
pmb1108	Positive	773.21	593	772.206	C33H40O21	[M+H]+	-	Luteolin-6,8-di-C-glucoside-7-O-glucoside	Flavonoids	Flavonoid carbonoside	-	A	94292	108530	109940	154490	97398	36910	154970	206860	69086	62244	96891	119860	119380	64517	85968	126470	182510	125030	181080	105800	134430	76220	37962	79109	72095	86136	73956
HJAP023	Positive	773.22	611.17	772.207	C33H40O21	[M+H]+	-	Kaempferol-6,8-di-C-glucoside-7-O-glucoside	Flavonoids	Flavonoid	-	A	5164000	5348600	5161600	6780400	3680300	3574300	8164700	12668000	4547900	3780400	3762300	4669200	4128600	3626200	3641800	6281500	6105800	6076700	8750400	9476900	7849400	4668000	2511200	3805900	2551700	2900400	4226400
Hmgp003540	Positive	775.21	331.08	774.2	C36H38O19	[M+H]+	-	Tricin-4'-O-(β-guaiacylglycerol)ether-7-O-(6''-malonyl)glucoside	Flavonoids	Flavonoid	-	A	702090	626700	633220	683430	722590	776180	743040	900890	621890	573450	627660	550630	595050	499450	574830	575610	718440	665140	650500	1131300	791450	552630	519860	688280	578790	577100	489500
pmb0662	Positive	787.21	463.1	786.201	C37H38O19	[M+H]+	-	Isoorientin-7-O-(6''-feruloyl)glucoside	Flavonoids	Flavonoid carbonoside	-	B	413610	345160	361020	311330	482110	362250	374090	299620	310500	208840	288360	299430	294150	253350	254160	472750	557810	529690	366640	437560	577750	187400	297080	377500	316560	319830	401080
Lmhp003162	Positive	787.23	625.17	786.222	C34H42O21	[M+H]+	-	Chrysoeriol-6,8-di-C-glucoside-4'-O-glucoside	Flavonoids	Flavonoid	-	A	3690700	3736900	3973800	4911100	4735600	3071000	4739800	6543500	4738400	2747400	3844500	3116100	2849300	2894200	2931100	4342300	3666400	3957500	5243900	5161300	6559600	2981000	2110500	3806000	3022500	3274200	2956600
pmb2997	Negative	799.19	461.1	800.201	C34H40O22	[M-H]-	-	Chrysoeriol-7-O-Sophoroside-5-O-glucuronide	Flavonoids	Flavonoid	-	A	29848	41130	27296	18412	28623	23816	43388	22340	29588	15935	18392	11834	31976	27806	40525	32764	45062	40424	30076	42752	33259	14205	17699	21298	22749	45795	56430
pmb0666	Positive	801.22	639.1	800.216	C38H40O19	[M+H]+	-	Isovitexin-7-O-(6''-sinapoyl)glucoside	Flavonoids	Flavonoid carbonoside	-	B	93229	102200	99463	158890	161620	121460	89869	147640	146030	100840	127680	116520	93798	99832	65204	170840	132120	139910	152030	62022	116440	105690	115770	96043	125650	122560	122280
Lmgp004305	Positive	801.25	493.13	800.238	C35H44O21	[M+H]+	-	5,7,4'-Trihydroxy-6,8-dimethoxyisoflavone-7-O-galactoside-glucose-rhamnose	Flavonoids	Isoflavones	-	B	208130	243360	192570	268010	231920	277910	193080	185090	216830	118530	156920	189190	194190	144340	136740	271890	186920	257580	186380	143170	186410	196000	182500	163700	166460	190690	172070
Lmdp004574	Positive	803.2	339.11	802.196	C37H38O20	[M+H]+	-	Quercetin-3-O-(2'''-Feruloyl)sophoroside	Flavonoids	Flavonols	-	B	34881	44263	38834	26064	23348	26742	35272	20018	24326	19153	19512	25498	40814	48584	40951	37636	23932	29109	22520	55930	48660	23092	41435	42498	39163	57572	67958
